# Supplementary material for: Lipid Antioxidant and Galactolipid Remodeling under Temperature Stress in Tomato Plants
Source: Front Plant Sci. 2016 Feb 17;7:167. doi: 10.3389/fpls.2016.00167 (PMC4756161; doi:10.3389/fpls.2016.00167)
Supplement: Supplementary file 2 [file DataSheet1.XLSX]

## Sheet: PCA all
List of loadings from the principal component analysis (see Figure 3) sorted according to the first principal component (p[1]). For the most contributive loadings, the ion type, the molecular formula,the fragments obtained by MS/MS, the availability of pure standards, the databases and literature consulted, and the identity are provided.
Primary ID	Retention Time (min)	Mass (m/z)	p[1]	p[2]	ion type	Formula	Fragment ions	Standard	Lipid Maps Database	Pubchem	Literature	ID
3.41_748.6139	3.41	748.614	-0.324881	-0.272263	(M-2H)-	C53H82O2	188.084, 149.061	yes		6440941		PQH2-9
4.40_748.6139	4.4	748.614	-0.274946	0.238875	(M)-	C53H80O2	188.084, 149.061	yes		5375177		PQ-9
2.46_429.3723	2.46	429.372	-0.233193	-0.0214153	(M-H)-	C29H50O2	163.076, 135.081	yes	LMPR02020001			alpha-tocopherol
2.74_941.6183	2.74	941.618	-0.103347	-0.0750633	(M-H)-	C51H90O15	283.264, 277.217	no		25244758		DGDG-18:0/18:3
2.58_712.4904	2.58	712.49	-0.102138	-0.0209037	(M-H)-	C39H72NO8P	277.217, 255.233	no	LMGP02010047/LMGP02010041			PE-18:3/16:0
3.95_749.6218	3.95	749.622	-0.0988307	-0.0511801	(M-H)-	C53H82O2	734.061, 149.061	yes		6438333		PC-8
2.52_775.5343	2.52	775.534	-0.0851623	-0.0341732	(M-H)-	C45H76O10	279.232, 277, 217	no	LMGL05010024			MGDG-18:2/18:3
2.32_415.3570	2.32	415.357	-0.0824623	0.0878934	(M-H)-	C28H48O2	149.061, 121.066	yes	LMPR02020065			gamma-tocopherol
2.65_915.6023	2.65	915.602	-0.0797537	-0.00702437	(M-H)-	C49H88O15	279.232, 255.232	no		90658818		DGDG-18:2/16:0
3.18_765.6168	3.18	765.617	-0.0730717	-0.0202237	(M-H)-	C53H82O3	750.596, 149.061	no			Szymańska (2010)	PC-OH
2.65_751.5341	2.65	751.534	-0.071373	-0.121907	(M-H)-	C43H76O10	277.217, 255.233	no		6475758		MGDG-18:3/16:0
2.88_812.5639	2.88	812.564	-0.0639626	-0.0666686
2.50_913.5870	2.5	913.587	-0.063657	-0.213629	(M-H)-	C49H86O15	277.217, 255.232	yes		90657885		DGDG-18:3/16:0
2.87_622.4803	2.87	622.48	-0.0615235	-0.0183376
3.73_818.6253	3.73	818.625	-0.0613096	0.0298664
1.91_580.3971	1.91	580.397	-0.0608049	0.0316037
1.94_606.4126	1.94	606.413	-0.0597165	-0.0510532
2.88_779.5667	2.88	779.567	-0.0592586	-0.0557238
2.79_764.6088	2.79	764.609	-0.0584912	-0.0613878
2.77_891.6028	2.77	891.603	-0.0576565	-0.0435522
2.82_678.5576	2.82	678.558	-0.0538877	-0.0132723
2.80_501.3941	2.8	501.394	-0.0475191	0.103072
3.41_795.6267	3.41	795.627	-0.0468593	-0.0417284
1.90_547.3996	1.9	547.4	-0.0464716	0.0155559
2.46_458.3394	2.46	458.339	-0.0459753	-0.00103277
2.45_426.3495	2.45	426.349	-0.0456511	-0.00424156
3.73_844.6404	3.73	844.64	-0.0453459	0.0214585
3.10_680.5525	3.1	680.553	-0.0439274	-0.041927
3.51_479.4827	3.51	479.483	-0.0434509	0.0124179
3.41_747.6050	3.41	747.605	-0.043152	-0.030968
2.58_644.4646	2.58	644.465	-0.0403347	-0.000249272
2.09_620.4285	2.09	620.428	-0.0400183	-0.0110659
2.74_974.6165	2.74	974.616	-0.0368538	-0.0286356
3.41_746.5981	3.41	746.598	-0.0367896	-0.0268712
4.25_748.6140	4.25	748.614	-0.0363502	-0.0440643
3.84_680.5518	3.84	680.552	-0.0359878	-0.00501689
2.78_779.5960	2.78	779.596	-0.0359622	-0.0241173
2.78_798.5490	2.78	798.549	-0.0351598	0.000823419
2.37_937.5878	2.37	937.588	-0.0351261	0.00811919
2.65_491.3219	2.65	491.322	-0.0350408	-0.0456608
2.04_594.4130	2.04	594.413	-0.0347844	-0.0303196
4.78_311.2951	4.78	311.295	-0.034266	0.0106246
2.45_424.3340	2.45	424.334	-0.034009	-0.00220741
3.83_832.6407	3.83	832.641	-0.0333394	-0.0152956
3.86_858.6570	3.86	858.657	-0.0329543	-0.0433584
2.96_788.5637	2.96	788.564	-0.031966	-0.000150975
4.40_746.5985	4.4	746.598	-0.031001	0.0200878
2.92_729.5506	2.92	729.551	-0.0309659	-0.0258854
2.08_446.3752	2.08	446.375	-0.0307766	0.0891953	(M)-	C29H50O3	177.092, 163.076	yes		24205	Kruk (1988)	alpha-TQ
3.73_680.5520	3.73	680.552	-0.0307698	-0.0488
2.96_755.5661	2.96	755.566	-0.0306421	0.000766622
2.52_513.3061	2.52	513.306	-0.030596	-0.00120954
2.46_454.3083	2.46	454.308	-0.0304263	-0.00430614
2.88_943.6353	2.88	943.635	-0.0302291	0.00983519
2.92_762.5488	2.92	762.549	-0.030097	-0.0252916
3.95_782.6196	3.95	782.62	-0.0295141	-0.0139706
3.63_830.6257	3.63	830.626	-0.0283752	0.0359344
3.41_744.5833	3.41	744.583	-0.0278676	-0.023273
3.09_650.5114	3.09	650.511	-0.0276403	-0.0209865
2.48_714.5519	2.48	714.552	-0.0275284	-0.00622879
2.16_608.4283	2.16	608.428	-0.0273719	-0.0477498
3.41_745.5884	3.41	745.588	-0.0269876	-0.0261336
2.60_927.6023	2.6	927.602	-0.0266951	0.0118863
1.33_584.4219	1.33	584.422	-0.02662	0.0111977
2.42_723.5034	2.42	723.503	-0.025993	-0.0796688
2.65_948.6005	2.65	948.601	-0.0259862	-0.00442718
2.10_587.4308	2.1	587.431	-0.0258277	-0.0106208
2.31_412.3336	2.31	412.334	-0.0256906	0.0294992
2.99_764.6090	2.99	764.609	-0.0256099	-0.0230567
2.74_646.4801	2.74	646.48	-0.0248999	0.019931
1.75_622.4791	1.75	622.479	-0.0247588	-0.00114479
2.88_519.3533	2.88	519.353	-0.0243182	-0.022615
2.05_606.4128	2.05	606.413	-0.024239	-0.0600605
4.40_747.6051	4.4	747.605	-0.0238329	0.0188451
3.14_764.6090	3.14	764.609	-0.023563	-0.0262651
2.16_575.4306	2.16	575.431	-0.0234255	-0.0199067
2.45_442.3443	2.45	442.344	-0.0233466	-0.000968384
3.00_919.6345	3	919.635	-0.0231524	-0.0146487
2.42_756.5008	2.42	756.501	-0.0228619	-0.0694388
2.46_456.3222	2.46	456.322	-0.0228239	0.00085336
2.47_721.4996	2.47	721.5	-0.0226429	-0.00630303
2.50_946.5851	2.5	946.585	-0.0225471	-0.066882
4.40_744.5834	4.4	744.583	-0.0223789	0.0218894
2.45_422.3177	2.45	422.318	-0.0222004	0.001794
4.59_862.6821	4.59	862.682	-0.0221457	0.0580052
2.09_429.3716	2.09	429.372	-0.0219034	0.00660174
2.81_917.6187	2.81	917.619	-0.0212676	0.0180294
2.58_728.4614	2.58	728.461	-0.020844	-0.00428382
2.73_727.5317	2.73	727.532	-0.0208337	-0.0156954
2.45_452.2929	2.45	452.293	-0.0208306	-0.00466118
2.71_726.5076	2.71	726.508	-0.0205245	0.0101035
2.46_475.3418	2.46	475.342	-0.0204541	-0.00650623
3.17_626.5118	3.17	626.512	-0.020336	-0.00782019
2.52_515.3214	2.52	515.321	-0.0198499	-0.00973445
4.03_862.6814	4.03	862.681	-0.0197778	-0.0165875
1.94_573.4150	1.94	573.415	-0.0195947	-0.024965
2.09_339.3261	2.09	339.326	-0.0195019	0.0853999
4.03_863.6829	4.03	863.683	-0.019309	-0.0223628
2.86_628.5273	2.86	628.527	-0.0191555	0.000577792
3.75_816.6759	3.75	816.676	-0.0188638	0.0159926
3.41_666.6401	3.41	666.64	-0.0188228	0.010289
2.73_760.5320	2.73	760.532	-0.0186876	-0.0140224
2.05_561.4148	2.05	561.415	-0.0185535	-0.00446013
2.83_643.5467	2.83	643.547	-0.0180583	-0.0110561
2.29_734.4748	2.29	734.475	-0.0180399	0.0144349
3.06_529.4255	3.06	529.426	-0.018005	0.0328522
2.77_924.6005	2.77	924.601	-0.0179594	-0.0136944
3.41_779.5967	3.41	779.597	-0.0179469	0.0121202
3.35_682.6343	3.35	682.634	-0.0179382	0.0095317
2.52_821.5401	2.52	821.54	-0.0175974	-0.0121185
3.54_681.5600	3.54	681.56	-0.0169862	-0.0204445
2.31_410.3164	2.31	410.316	-0.0169046	0.0202731
2.99_636.4954	2.99	636.495	-0.0168342	0.00533826
2.20_568.4269	2.2	568.427	-0.0166724	0.0220535
2.90_716.5221	2.9	716.522	-0.0166247	-0.0233322
2.78_763.6010	2.78	763.601	-0.0165916	-0.0137953
2.46_420.3025	2.46	420.303	-0.0164987	-0.00914449
2.46_443.3516	2.46	443.352	-0.016431	0.0142051
2.99_779.5956	2.99	779.596	-0.0162051	-0.010477
1.76_559.3963	1.76	559.396	-0.0161252	0.0289469
3.14_790.5805	3.14	790.581	-0.0159085	-0.0150523
2.74_987.6250	2.74	987.625	-0.0159036	-0.0114987
3.14_757.5817	3.14	757.582	-0.0157159	-0.0138948
1.79_592.3970	1.79	592.397	-0.0156977	0.005239
3.41_742.5676	3.41	742.568	-0.0155604	-0.0126123
3.52_656.5581	3.52	656.558	-0.0152252	0.477159
3.29_451.4517	3.29	451.452	-0.0151974	0.0221694
4.42_740.6503	4.42	740.65	-0.0151217	0.0256496
4.77_309.2792	4.77	309.279	-0.0149495	0.0170315
3.02_814.5793	3.02	814.579	-0.0146395	-0.0275744
3.25_339.3264	3.25	339.326	-0.0145978	-0.0239319
2.74_313.2385	2.74	313.238	-0.0145845	-0.0108262
2.65_797.5399	2.65	797.54	-0.0144074	-0.0310784
2.81_740.5212	2.81	740.521	-0.0143747	-0.0282952
2.58_552.4982	2.58	552.498	-0.0140846	-0.000417735
2.46_447.3432	2.46	447.343	-0.0139834	-0.00396101
2.88_513.3066	2.88	513.307	-0.0139552	-0.013054
2.88_976.6328	2.88	976.633	-0.0138385	0.000722614
2.65_961.6090	2.65	961.609	-0.013722	0.000251451
3.83_668.6094	3.83	668.609	-0.0137013	0.0160695
3.36_734.5983	3.36	734.598	-0.0136769	-0.00379591
2.53_737.5196	2.53	737.52	-0.0134881	-0.01123
3.41_735.6052	3.41	735.605	-0.0134214	-0.0196681
2.84_728.5211	2.84	728.521	-0.0132819	0.0144314
2.77_653.3741	2.77	653.374	-0.0132654	-0.027219
3.51_784.6778	3.51	784.678	-0.0130618	0.0265408
2.55_626.5115	2.55	626.511	-0.0130301	-0.00550654
4.43_339.3256	4.43	339.326	-0.0128055	0.00816814
2.57_796.5338	2.57	796.534	-0.0127619	0.0124301
2.65_677.3752	2.65	677.375	-0.0126469	-0.00204899
2.85_774.5434	2.85	774.543	-0.0125441	0.00758921
2.65_750.5271	2.65	750.527	-0.0125148	-0.0234632
2.50_653.3745	2.5	653.375	-0.0125116	-0.039091
2.56_431.1391	2.56	431.139	-0.0124425	0.0942109
2.57_763.5361	2.57	763.536	-0.0123682	0.0108522
3.28_678.5492	3.28	678.549	-0.0122663	-0.01357
4.39_367.3582	4.39	367.358	-0.0122595	0.0094242
3.10_695.5405	3.1	695.54	-0.0120825	-0.0136924
2.88_825.5719	2.88	825.572	-0.0119421	-0.0123157
3.11_638.5112	3.11	638.511	-0.0118791	0.0122338
2.08_428.3652	2.08	428.365	-0.0118592	0.014146
2.46_441.3350	2.46	441.335	-0.0117511	-0.00353817
2.92_767.5686	2.92	767.569	-0.0117286	0.00912864
2.96_790.5683	2.96	790.568	-0.011695	0.00143945
3.73_580.3976	3.73	580.398	-0.0116795	0.00276547
2.33_550.4819	2.33	550.482	-0.0116699	-0.0046954
2.36_970.5884	2.36	970.588	-0.0116584	0.00972855
4.40_763.6053	4.4	763.605	-0.0116083	0.0168646
2.46_418.2873	2.46	418.287	-0.0115133	0.00475358
2.88_905.6184	2.88	905.618	-0.0114352	0.0173746
1.86_517.3885	1.86	517.389	-0.0113533	0.0342707
2.43_626.5123	2.43	626.512	-0.0111808	-0.011594
3.32_652.6220	3.32	652.622	-0.0109879	0.00128897
2.61_414.3492	2.61	414.349	-0.0109504	0.0138779
2.68_810.5476	2.68	810.548	-0.0109299	-0.0151368
3.16_654.6024	3.16	654.602	-0.0108412	0.0150045
2.89_1076.8076	2.89	1076.81	-0.0107715	-0.0140693
3.02_781.5818	3.02	781.582	-0.0107299	-0.0149279
2.58_889.5871	2.58	889.587	-0.0107167	-0.00987979
3.60_793.6089	3.6	793.609	-0.0106905	-0.00148254
2.87_362.2666	2.87	362.267	-0.010623	0.00111075
3.33_311.2951	3.33	311.295	-0.0106044	0.00147014
2.96_517.3385	2.96	517.338	-0.0105873	-0.000920304
3.32_628.5269	3.32	628.527	-0.0105847	0.24854
2.34_616.4330	2.34	616.433	-0.0104005	-0.00017525
2.46_440.3275	2.46	440.327	-0.0102083	0.00217175
3.03_776.5655	3.03	776.566	-0.0101239	-0.0085969
2.44_367.3575	2.44	367.358	-0.0101227	0.0565558
2.77_505.3392	2.77	505.339	-0.0100715	0.00190807
2.89_778.5581	2.89	778.558	-0.0100352	-0.010753
3.25_668.6188	3.25	668.619	-0.00995873	0.0040846
2.31_442.3097	2.31	442.31	-0.00985771	0.0124629
2.75_681.4031	2.75	681.403	-0.00983902	-0.0105438
2.88_1050.7914	2.88	1050.79	-0.00981634	-0.00918762
2.42_491.3216	2.42	491.322	-0.00975986	-0.0306244
1.51_605.4042	1.51	605.404	-0.00968356	0.0546604
3.51_339.3256	3.51	339.326	-0.00961498	0.0201178
3.41_740.5501	3.41	740.55	-0.00960095	-0.00979707
1.92_587.4673	1.92	587.467	-0.00947795	-0.0130048
2.41_474.3919	2.41	474.392	-0.00945704	0.0334668
2.13_468.3599	2.13	468.36	-0.00935625	0.0074063
2.77_930.6253	2.77	930.625	-0.00931579	0.0115568
3.73_606.4112	3.73	606.411	-0.00930659	0.000369782
4.41_742.5657	4.41	742.566	-0.00924431	0.0110427
2.41_761.5183	2.41	761.518	-0.00899782	0.00329454
1.92_633.4348	1.92	633.435	-0.00896123	0.0170886
2.71_395.3883	2.71	395.388	-0.00894161	0.0582307
3.00_952.6304	3	952.63	-0.0088776	-0.00115135
2.32_440.2935	2.32	440.293	-0.00880933	0.0160071
2.68_777.5502	2.68	777.55	-0.00879947	-0.00608114
2.26_577.4493	2.26	577.449	-0.00866162	-0.00864178
3.43_840.6113	3.43	840.611	-0.00856497	0.0109451
3.74_730.6255	3.74	730.625	-0.00849618	0.00167385
1.84_633.4355	1.84	633.436	-0.0084664	0.0263533
2.31_400.3292	2.31	400.329	-0.00842819	0.013989
3.41_741.5553	3.41	741.555	-0.00812219	-0.00348996
3.46_820.6072	3.46	820.607	-0.00808166	-0.00620464
2.45_436.2955	2.45	436.296	-0.00795992	-0.000900721
2.64_307.1907	2.64	307.191	-0.00793417	-0.00912786
3.53_311.2946	3.53	311.295	-0.00791673	-0.00440338
3.50_662.5640	3.5	662.564	-0.00788981	-0.00374869
2.75_675.3545	2.75	675.355	-0.00781693	-0.00856297
2.36_677.3726	2.36	677.373	-0.00772628	0.00778716
2.90_311.2237	2.9	311.224	-0.00770134	-0.0142068
2.58_740.5221	2.58	740.522	-0.00764032	-0.0171473
1.87_622.4801	1.87	622.48	-0.00753066	0.0191212
2.68_554.5175	2.68	554.518	-0.00752483	0.0041208
3.44_696.6459	3.44	696.646	-0.0074032	-0.000557301
4.02_666.6152	4.02	666.615	-0.00736967	-0.00753185
2.46_438.3120	2.46	438.312	-0.00733858	-0.00727722
2.72_311.2957	2.72	311.296	-0.0072468	-0.00526216
3.04_423.4203	3.04	423.42	-0.00720962	0.0395397
3.81_747.6054	3.81	747.605	-0.00719993	-0.00404255
2.70_806.5310	2.7	806.531	-0.00714943	-0.00417756
3.41_753.6376	3.41	753.638	-0.00709493	-0.0112776
3.41_680.5540	3.41	680.554	-0.0070831	-0.00549588
0.77_621.2741	0.77	621.274	-0.00703652	0.142733
2.53_770.5196	2.53	770.52	-0.00697221	0.00531906
0.77_651.2847	0.77	651.285	-0.00693532	0.136939
2.42_485.2758	2.42	485.276	-0.00685164	-0.0148733
3.09_367.3579	3.09	367.358	-0.00677509	-0.0210834
2.85_311.2949	2.85	311.295	-0.00677088	0.0110437
3.23_638.6076	3.23	638.608	-0.00667696	0.00908175
1.66_414.3487	1.66	414.349	-0.00664228	-0.0070117
2.02_549.4160	2.02	549.416	-0.00664152	0.0109922
2.74_307.1914	2.74	307.191	-0.00663346	-0.0151885
2.52_1068.7433	2.52	1068.74	-0.00642114	-0.00191476
2.96_969.6518	2.96	969.652	-0.0063702	0.00396084
2.64_877.5888	2.64	877.589	-0.00607166	0.00611336
2.50_635.3637	2.5	635.364	-0.00602261	-0.017352
2.65_1007.7743	2.65	1007.77	-0.0060158	-0.0058877
2.58_683.4630	2.58	683.463	-0.00600018	-0.00160226
1.59_447.1340	1.59	447.134	-0.00597096	0.0713414
2.73_765.5510	2.73	765.551	-0.00594571	-0.0149817
2.52_781.6106	2.52	781.611	-0.00593962	0.00251023
3.73_812.7089	3.73	812.709	-0.005833	0.0179738
2.50_675.3586	2.5	675.359	-0.00581863	-0.0396981
3.32_756.6451	3.32	756.645	-0.00581062	0.0291756
2.44_489.3070	2.44	489.307	-0.00577425	-0.012484
3.87_904.6789	3.87	904.679	-0.00575072	0.00150482
2.58_451.2486	2.58	451.249	-0.00571293	-0.00246666
2.44_600.4958	2.44	600.496	-0.00556657	-0.0158621
3.23_614.5118	3.23	614.512	-0.00550678	0.00611168
2.75_836.5627	2.75	836.563	-0.00550258	-0.00994963
3.12_600.4961	3.12	600.496	-0.00548774	0.0457875
2.65_622.4798	2.65	622.48	-0.00544884	-0.00539184
2.69_517.3358	2.69	517.336	-0.0053152	-0.0079685
1.31_392.2711	1.31	392.271	-0.00531148	0.00268767
2.15_622.4795	2.15	622.48	-0.0051058	0.00961748
2.69_502.4239	2.69	502.424	-0.00510258	0.026641
2.77_937.6068	2.77	937.607	-0.00508048	-0.0141974
3.01_311.2948	3.01	311.295	-0.00506363	-0.0299696
3.75_507.5155	3.75	507.515	-0.00500023	-0.00217538
2.86_443.3455	2.86	443.346	-0.00499726	0.00977149
3.67_1044.7448	3.67	1044.74	-0.00498939	0.00499548
2.50_397.1346	2.5	397.135	-0.00491474	-0.0136912
4.28_519.5132	4.28	519.513	-0.00477162	0.0393914
2.60_381.3723	2.6	381.372	-0.00471218	0.0357547
1.80_554.2612	1.8	554.261	-0.0047046	-0.000291579
1.66_566.4112	1.66	566.411	-0.00463615	0.00427556
2.34_745.5265	2.34	745.527	-0.0045584	-0.00442784
2.05_573.4153	2.05	573.415	-0.00451262	-0.0278842
2.90_732.4937	2.9	732.494	-0.00447067	-0.0151777
2.50_1169.8245	2.5	1169.82	-0.00442556	-0.0158324
3.23_652.5268	3.23	652.527	-0.00440197	0.00373019
2.42_794.5161	2.42	794.516	-0.00417699	-0.00620756
2.36_1044.7435	2.36	1044.74	-0.0040734	0.00696745
3.24_796.5819	3.24	796.582	-0.00406791	-0.000649922
1.35_307.2643	1.35	307.264	-0.00395346	0.0247132
3.81_554.2610	3.81	554.261	-0.00388134	0.00783213
2.75_803.5644	2.75	803.564	-0.00371311	-0.000784972
2.50_959.5925	2.5	959.592	-0.00359624	-0.0394744
2.28_610.4463	2.28	610.446	-0.00352478	0.00318329
2.26_600.4954	2.26	600.495	-0.00342137	-0.00577037
2.11_1016.7133	2.11	1016.71	-0.00335039	0.0078749
2.50_912.5799	2.5	912.58	-0.00334378	-0.0153315
4.06_311.2959	4.06	311.296	-0.00324416	0.033051
2.61_1175.7708	2.61	1175.77	-0.00318711	0.0475854
5.07_325.3092	5.07	325.309	-0.00311872	0.00411916
3.71_830.6219	3.71	830.622	-0.00300416	-0.00667008
3.36_654.5421	3.36	654.542	-0.00278163	0.0375799
0.77_668.2876	0.77	668.288	-0.00274759	0.0946241
0.82_632.4073	0.82	632.407	-0.00271262	-0.0058886
3.93_1084.8869	3.93	1084.89	-0.00261593	-0.00190658
2.85_444.3015	2.85	444.301	-0.00259157	0.00223135
1.35_390.2981	1.35	390.298	-0.00246014	0.201647
2.67_823.5562	2.67	823.556	-0.00245787	0.00299013
2.80_780.5977	2.8	780.598	-0.00242406	0.0235406
3.52_313.2384	3.52	313.238	-0.00234966	0.0431832
2.53_972.6007	2.53	972.601	-0.00233524	-0.00224135
1.35_309.2785	1.35	309.279	-0.0023336	0.00119821
2.50_973.6071	2.5	973.607	-0.00233329	-0.000798509
0.98_355.3201	0.98	355.32	-0.00226551	0.0220736
1.68_622.4807	1.68	622.481	-0.00224725	-0.009744
2.77_938.6129	2.77	938.613	-0.00220594	-0.00556301
1.84_915.5991	1.84	915.599	-0.00214486	0.0250965
0.78_700.2786	0.78	700.279	-0.00202399	0.0264855
3.74_638.5830	3.74	638.583	-0.002003	0.00702613
4.05_339.3261	4.05	339.326	-0.00191822	0.0126775
1.66_543.3582	1.66	543.358	-0.00191292	0.00555411
3.32_390.2983	3.32	390.298	-0.00189379	0.0296329
2.50_415.1455	2.5	415.146	-0.00184937	-0.0102043
3.43_1066.7297	3.43	1066.73	-0.00184721	0.0113374
2.50_1151.8139	2.5	1151.81	-0.00177764	-0.00793722
3.13_1010.6665	3.13	1010.67	-0.00176783	0.00531195
3.58_764.6073	3.58	764.607	-0.00175016	0.0162463
2.70_593.5141	2.7	593.514	-0.0016203	-0.00826097
2.80_799.5550	2.8	799.555	-0.00157621	-0.0427213
2.18_589.4832	2.18	589.483	-0.00151733	-0.0135067
1.82_311.2952	1.82	311.295	-0.00149169	0.0651249
2.46_309.2070	2.46	309.207	-0.00148976	0.005592
3.10_840.5966	3.1	840.597	-0.00147011	0.00503616
0.97_362.2668	0.97	362.267	-0.00142328	0.0406213
1.66_519.3023	1.66	519.302	-0.00142076	-0.00115386
3.52_390.2981	3.52	390.298	-0.00138713	0.0715006
1.92_561.4148	1.92	561.415	-0.00134229	0.00571575
0.79_576.2438	0.79	576.244	-0.00129908	-0.00523215
2.37_723.4887	2.37	723.489	-0.00121245	0.00333926
2.79_753.5500	2.79	753.55	-0.00118277	-0.052231
3.93_608.4284	3.93	608.428	-0.00116446	-0.00772965
2.42_769.5086	2.42	769.509	-0.0011546	-0.0113145
2.05_554.2611	2.05	554.261	-0.00111863	0.0053218
3.30_1038.6981	3.3	1038.7	-0.00105716	0.0138135
2.55_600.4958	2.55	600.496	-0.00102653	-0.00586863
0.82_600.4167	0.82	600.417	-0.000958755	-0.00884301
2.85_446.3189	2.85	446.319	-0.00091815	-0.00308744
2.66_1044.7463	2.66	1044.75	-0.000901548	-0.00460524
1.66_545.3750	1.66	545.375	-0.000898952	0.0050256
2.79_786.5479	2.79	786.548	-0.000878266	-0.0526914
3.05_554.2607	3.05	554.261	-0.000790294	-0.000927649
2.50_1173.7981	2.5	1173.8	-0.000741445	-0.00263924
2.61_700.4907	2.61	700.491	-0.000738533	0.00352927
2.66_1022.7653	2.66	1022.76	-0.000736592	-0.00376174
3.37_337.3083	3.37	337.308	-0.000695342	0.00963481
2.15_624.4962	2.15	624.496	-0.000647737	-0.0191472
1.04_576.2421	1.04	576.242	-0.000615238	-0.00239479
3.74_832.6404	3.74	832.64	-0.000564957	-0.0197636
2.96_313.2389	2.96	313.239	-0.000556258	0.00204646
2.85_552.4313	2.85	552.431	-0.000554967	0.00699368
0.77_353.1522	0.77	353.152	-0.00050844	0.0281514
2.12_621.4333	2.12	621.433	-0.000504197	-0.0121061
3.75_311.2950	3.75	311.295	-0.000487698	0.0459638
2.81_395.3883	2.81	395.388	-0.000468247	0.0418262
1.60_431.1371	1.6	431.137	-0.0003806	0.0191886
2.81_309.2071	2.81	309.207	-0.000347831	0.00469309
5.07_554.2611	5.07	554.261	-0.000304364	0.00656812
3.50_1016.7159	3.5	1016.72	-0.000241	0.0117863
2.65_473.3106	2.65	473.311	-0.000179171	-0.00102706
2.58_725.5185	2.58	725.519	-0.00010739	-0.0143888
1.82_589.4832	1.82	589.483	-8.18884e-05	-0.00981206
2.52_473.3629	2.52	473.363	-6.73135e-05	0.0859779
2.53_939.6020	2.53	939.602	2.5121e-05	-0.0189854
2.77_791.5654	2.77	791.565	3.61461e-05	-0.00152732
3.93_575.4321	3.93	575.432	0.000130622	-0.000591295
1.35_313.2381	1.35	313.238	0.00013128	0.066426
3.11_718.5357	3.11	718.536	0.000206392	-0.00429372
3.32_362.2669	3.32	362.267	0.000231304	0.0272201
3.82_811.6473	3.82	811.647	0.00027206	-0.00417394
2.24_353.3417	2.24	353.342	0.00028069	0.0372244
2.19_1196.7874	2.19	1196.79	0.000296491	0.0120073
2.50_658.3533	2.5	658.353	0.000313555	0.00291232
2.02_565.4829	2.02	565.483	0.000333104	-0.000190018
1.84_624.4951	1.84	624.495	0.000349334	0.0019549
1.92_594.4125	1.92	594.413	0.000483172	-0.0192043
2.01_622.4804	2.01	622.48	0.000511258	-0.0210948
1.65_541.3427	1.65	541.343	0.000569127	-0.0140246
3.74_685.5925	3.74	685.592	0.000586559	-0.00255907
3.06_828.6554	3.06	828.655	0.000588821	0.0105228
0.82_523.2753	0.82	523.275	0.000614892	0.000673704
2.14_471.3475	2.14	471.348	0.000625102	0.0106608
2.51_622.4805	2.51	622.481	0.000633706	-0.00749995
1.60_787.4963	1.6	787.496	0.000684416	-0.0036754
3.25_856.6859	3.25	856.686	0.000797341	-0.00358071
3.34_870.7009	3.34	870.701	0.000806834	-0.0115404
2.65_749.5157	2.65	749.516	0.000836499	0.000544921
2.50_307.1913	2.5	307.191	0.000869983	-0.00942201
3.25_764.6088	3.25	764.609	0.000983211	-0.020716
1.76_462.3572	1.76	462.357	0.00102026	0.00395155
2.85_814.5671	2.85	814.567	0.00104663	-0.00318226
1.01_707.4355	1.01	707.436	0.00107395	0.000615101
1.49_587.4672	1.49	587.467	0.00111009	0.00814255
2.19_367.3561	2.19	367.356	0.00111739	0.00819606
1.66_522.3265	1.66	522.327	0.00113923	0.000226805
1.92_325.3099	1.92	325.31	0.00114485	0.0222984
2.10_307.1913	2.1	307.191	0.00118401	-0.0163816
1.53_741.4698	1.53	741.47	0.00122223	-0.00184681
2.85_448.3333	2.85	448.333	0.00124952	-0.00544299
2.60_789.5499	2.6	789.55	0.0013086	0.00681411
3.68_882.6578	3.68	882.658	0.0013316	0.00295475
1.66_582.4060	1.66	582.406	0.00136448	0.00320794
3.19_545.4927	3.19	545.493	0.00137661	-0.00248991
0.79_691.4026	0.79	691.403	0.00143037	0.00184772
1.02_448.2949	1.02	448.295	0.00144635	0.00254378
2.97_309.2077	2.97	309.208	0.00155832	-0.00823225
2.28_1040.7141	2.28	1040.71	0.00155976	0.000668878
2.80_1024.7768	2.8	1024.78	0.00156601	-0.00805729
3.42_642.5420	3.42	642.542	0.00156919	0.0444504
1.29_554.2611	1.29	554.261	0.00158368	0.00797042
0.92_600.4148	0.92	600.415	0.00160573	-0.00658939
0.82_724.3892	0.82	724.389	0.00162015	0.00116014
4.56_554.2612	4.56	554.261	0.00162963	-0.00200649
2.30_726.5481	2.3	726.548	0.0016585	-0.00513317
3.82_1082.8668	3.82	1082.87	0.00168425	-0.00345842
3.25_662.6100	3.25	662.61	0.00170702	0.00139159
0.82_407.1564	0.82	407.156	0.00174912	0.00264922
2.20_339.3268	2.2	339.327	0.00176602	-0.0122081
3.34_730.5963	3.34	730.596	0.00177269	0.00160634
2.55_685.4811	2.55	685.481	0.00177626	0.000713883
1.35_324.2664	1.35	324.266	0.00178007	0.0359695
2.33_950.7632	2.33	950.763	0.00184344	0.00507153
0.82_582.4069	0.82	582.407	0.00193409	0.00771253
1.66_526.3589	1.66	526.359	0.00195447	0.0127482
2.36_1029.7593	2.36	1029.76	0.00200026	-0.00664294
2.56_395.3883	2.56	395.388	0.00200143	-0.00516247
2.45_1042.7313	2.45	1042.73	0.00206004	-0.00904138
2.81_515.3215	2.81	515.322	0.00212335	-0.0319428
3.75_684.5892	3.75	684.589	0.00217075	0.0627564
4.82_554.2609	4.82	554.261	0.00222038	-0.00190599
2.45_776.5074	2.45	776.507	0.00223556	-0.000473526
2.45_795.5235	2.45	795.524	0.00228228	0.0024372
3.71_519.3032	3.71	519.303	0.00233442	0.000153001
2.80_554.2610	2.8	554.261	0.0023395	0.0094761
1.65_741.4692	1.65	741.469	0.00234799	0.0172225
3.71_529.3833	3.71	529.383	0.00238623	-0.00339706
1.54_554.2612	1.54	554.261	0.00242159	0.00363104
3.44_367.3587	3.44	367.359	0.00242783	-0.00355651
4.11_872.6720	4.11	872.672	0.00245619	0.00938285
2.43_565.4810	2.43	565.481	0.00255652	-0.00223428
2.74_713.4881	2.74	713.488	0.00257356	0.00342434
2.36_353.3433	2.36	353.343	0.00262292	0.0151334
3.56_554.2614	3.56	554.261	0.00266683	0.00798051
3.93_813.6566	3.93	813.657	0.00270039	0.00144478
1.82_743.4858	1.82	743.486	0.00273737	-0.00574603
2.67_515.3216	2.67	515.322	0.00275213	0.00349886
3.16_842.6702	3.16	842.67	0.00282161	-0.0120778
2.28_555.2658	2.28	555.266	0.00285029	-0.00489591
2.50_1184.8105	2.5	1184.81	0.00286217	-0.00425104
3.14_728.6152	3.14	728.615	0.00292819	0.0198134
1.91_461.3623	1.91	461.362	0.00296481	0.00790903
2.24_499.2912	2.24	499.291	0.00296633	-0.00308352
2.03_446.3575	2.03	446.358	0.00298033	0.0147046
2.29_565.4834	2.29	565.483	0.00298835	-0.00770812
1.66_392.2709	1.66	392.271	0.00298863	0.00386201
2.22_743.4857	2.22	743.486	0.0030141	-0.000300448
3.41_545.4916	3.41	545.492	0.00309534	0.000633429
3.25_824.6591	3.25	824.659	0.00318144	-0.00264017
3.17_770.5673	3.17	770.567	0.00319108	-0.00878715
1.66_527.3664	1.66	527.366	0.00319802	-0.0120798
2.58_758.5172	2.58	758.517	0.00323248	-0.0209992
4.06_712.6201	4.06	712.62	0.00327215	0.0629597
3.83_573.4153	3.83	573.415	0.00327455	-0.0077066
2.45_550.4832	2.45	550.483	0.00329016	-0.00187686
3.31_554.2610	3.31	554.261	0.00329043	-0.00502553
2.07_417.3373	2.07	417.337	0.00330502	0.00906597
1.66_528.3746	1.66	528.375	0.00331933	-0.00425656
1.75_743.4852	1.75	743.485	0.00332626	0.0029759
2.70_652.5272	2.7	652.527	0.00332981	-0.0135745
1.66_432.3015	1.66	432.301	0.00335459	-0.00723818
2.52_554.5150	2.52	554.515	0.00335605	0.00930828
2.64_860.6300	2.64	860.63	0.00337591	0.00811298
2.11_833.5107	2.11	833.511	0.00337928	0.00362691
2.96_814.6395	2.96	814.639	0.00340491	0.0139776
2.56_473.3990	2.56	473.399	0.00342089	0.00365188
4.06_554.2608	4.06	554.261	0.00345193	-0.00192834
3.33_353.3422	3.33	353.342	0.00347222	0.0014227
1.66_549.4090	1.66	549.409	0.00350283	0.011839
1.29_576.2441	1.29	576.244	0.003615	0.003786
3.81_395.3892	3.81	395.389	0.00362456	0.0104247
1.77_376.2745	1.77	376.274	0.00367355	0.0101651
2.05_619.4205	2.05	619.42	0.00368897	-0.00395626
4.22_1024.7762	4.22	1024.78	0.00374241	-0.00411492
1.58_789.5139	1.58	789.514	0.0038178	0.00810408
2.33_710.5205	2.33	710.52	0.00382369	-0.00417758
2.26_640.4933	2.26	640.493	0.00391945	0.00693285
3.00_529.4616	3	529.462	0.00394525	0.0096486
3.71_524.3379	3.71	524.338	0.00395003	-0.00340567
3.54_646.4797	3.54	646.48	0.00400466	0.000845499
2.34_694.5250	2.34	694.525	0.00410001	0.00554249
1.97_624.4961	1.97	624.496	0.00413646	-0.000975734
2.53_774.5286	2.53	774.529	0.00419793	0.0117303
2.59_759.5166	2.59	759.517	0.00423727	-0.00243365
4.31_554.2611	4.31	554.261	0.00428191	-0.00266574
1.60_632.4070	1.6	632.407	0.00428498	-0.0182128
0.82_425.1663	0.82	425.166	0.0043046	0.00793293
3.83_606.4112	3.83	606.411	0.00433473	-0.00897045
3.71_568.4240	3.71	568.424	0.00437154	-0.0037582
2.11_977.6700	2.11	977.67	0.00439066	0.000305375
2.77_792.5690	2.77	792.569	0.00440294	0.0034476
3.23_842.6037	3.23	842.604	0.00442828	0.00750612
2.36_895.5577	2.36	895.558	0.00450507	-0.00618669
3.71_533.4109	3.71	533.411	0.00451845	-0.00329433
2.63_552.1989	2.63	552.199	0.00452096	-0.00163739
0.82_509.2238	0.82	509.224	0.00452354	0.00617274
3.19_551.4247	3.19	551.425	0.00452724	0.00978984
3.75_367.3565	3.75	367.356	0.00453192	0.00672813
2.61_822.5496	2.61	822.55	0.00461079	-0.000507973
1.66_525.3502	1.66	525.35	0.00462046	-0.00672682
2.30_554.2613	2.3	554.261	0.00463928	0.0053236
1.76_929.5836	1.76	929.584	0.00465648	0.00766188
2.45_707.4616	2.45	707.462	0.00469956	-0.00158608
1.54_532.3595	1.54	532.36	0.00470205	0.0100464
2.11_845.5132	2.11	845.513	0.004738	0.00169136
2.45_963.6027	2.45	963.603	0.00473881	-0.0100158
2.11_857.5090	2.11	857.509	0.00478919	2.03385e-05
3.16_403.3013	3.16	403.301	0.00484803	0.0102227
2.36_546.3040	2.36	546.304	0.00487892	-0.00756591
2.89_386.2684	2.89	386.268	0.00489097	-0.00789952
3.41_764.6084	3.41	764.608	0.00496866	0.0862184
0.69_638.4034	0.69	638.403	0.00499768	0.0133257
3.83_857.6498	3.83	857.65	0.0050351	-0.000575526
2.07_921.5584	2.07	921.558	0.00510666	0.00469859
1.66_523.3350	1.66	523.335	0.00515468	-0.00123452
2.64_876.6285	2.64	876.629	0.00516862	0.0120939
2.21_1022.5771	2.21	1022.58	0.00521861	0.000699225
2.82_624.5520	2.82	624.552	0.0052517	0.012081
2.36_512.2990	2.36	512.299	0.00527799	-0.00781658
3.71_531.3965	3.71	531.396	0.00533577	-0.00908436
2.70_680.6190	2.7	680.619	0.00537618	0.00982686
1.66_550.4134	1.66	550.413	0.00541634	-0.0022543
1.59_622.4801	1.59	622.48	0.00541872	0.00455674
1.97_589.4827	1.97	589.483	0.00544052	-0.011392
2.63_953.6193	2.63	953.619	0.0055362	-0.00244104
3.67_381.3724	3.67	381.372	0.0055785	-0.00949587
2.70_307.2634	2.7	307.263	0.00561717	-0.00558144
2.37_724.4896	2.37	724.49	0.0057014	-0.00470245
3.01_362.2666	3.01	362.267	0.0057117	0.00740249
2.36_722.4778	2.36	722.478	0.00573658	-0.00642435
3.71_535.4286	3.71	535.429	0.00574494	-0.00478023
2.10_710.5191	2.1	710.519	0.00583799	0.00263014
2.20_489.3062	2.2	489.306	0.00584084	-0.00238302
0.79_554.2613	0.79	554.261	0.0058471	-0.00620536
0.81_341.2845	0.81	341.284	0.00586377	-0.00480326
2.96_349.2735	2.96	349.274	0.00591575	-0.000263596
2.61_790.5550	2.61	790.555	0.00600433	0.00112243
1.66_521.3193	1.66	521.319	0.00601331	-0.00377632
3.36_369.2992	3.36	369.299	0.00603257	0.00064484
2.37_1049.7248	2.37	1049.72	0.00606503	0.00104725
0.82_607.3325	0.82	607.332	0.00608057	0.011121
2.11_653.4409	2.11	653.441	0.0061108	0.00199927
3.05_508.2090	3.05	508.209	0.00611675	-0.00164838
1.02_598.4016	1.02	598.402	0.00617457	-0.0298074
2.20_773.5187	2.2	773.519	0.00622115	-0.0127393
3.55_309.2074	3.55	309.207	0.00626733	0.0222096
1.69_513.3038	1.69	513.304	0.00627623	-0.00292033
2.11_546.3051	2.11	546.305	0.00629802	-0.00113273
3.04_923.5509	3.04	923.551	0.00631392	-0.00149942
2.29_624.4961	2.29	624.496	0.00634773	0.000232515
0.81_371.2939	0.81	371.294	0.0063558	-0.0029673
3.21_826.6754	3.21	826.675	0.00637914	-0.00615219
3.83_479.4830	3.83	479.483	0.00638656	0.0166019
2.60_834.5473	2.6	834.547	0.00642567	-0.0178311
1.95_745.4991	1.95	745.499	0.00643759	0.0111704
2.36_845.5392	2.36	845.539	0.00643796	-0.00489033
2.61_726.5046	2.61	726.505	0.00654607	0.0302667
3.71_530.3875	3.71	530.388	0.00657355	0.00129558
1.60_408.2657	1.6	408.266	0.0066628	-0.0131153
0.97_584.4211	0.97	584.421	0.00667819	-0.0089929
2.92_608.5587	2.92	608.559	0.00668023	0.0042102
2.36_1033.7326	2.36	1033.73	0.00670947	-0.00304292
0.96_733.4005	0.96	733.4	0.00672452	0.0149738
2.70_305.2482	2.7	305.248	0.00680883	0.0163806
3.71_527.3662	3.71	527.366	0.00687869	-0.0117356
2.01_487.2935	2.01	487.293	0.00688065	-0.000189591
3.35_694.6342	3.35	694.634	0.00688282	0.0166679
3.04_566.2167	3.04	566.217	0.00693517	-0.00812157
3.36_798.5998	3.36	798.6	0.00696226	-0.00867518
2.20_730.5455	2.2	730.545	0.0069675	0.00813105
2.20_323.0981	2.2	323.098	0.0069797	0.00165069
2.11_439.2685	2.11	439.269	0.0069954	-0.00199693
2.73_451.2467	2.73	451.247	0.00699766	0.00654576
2.11_1021.6978	2.11	1021.7	0.00702787	-0.00397357
3.36_339.3263	3.36	339.326	0.0070453	-0.0263777
3.16_568.4283	3.16	568.428	0.00710266	0.00501135
1.66_567.4194	1.66	567.419	0.00712363	-0.000274874
3.71_523.3351	3.71	523.335	0.00715197	0.00213845
3.18_309.2786	3.18	309.279	0.00731256	-0.00846925
2.34_758.5417	2.34	758.542	0.00733168	0.00701154
3.71_528.3720	3.71	528.372	0.00740326	-8.83509e-06
2.28_746.4954	2.28	746.495	0.00751131	0.0216392
2.74_624.4967	2.74	624.497	0.00759757	-0.0208404
2.34_502.4611	2.34	502.461	0.00768197	0.00338205
3.51_866.6261	3.51	866.626	0.00769144	0.00143435
2.60_801.5500	2.6	801.55	0.00779288	-0.00970259
2.78_905.6187	2.78	905.619	0.0077976	-0.0036275
2.10_750.5072	2.1	750.507	0.00783631	0.00202771
3.44_708.6490	3.44	708.649	0.00784594	0.023375
2.34_745.5038	2.34	745.504	0.00786195	-0.00718634
1.66_309.2802	1.66	309.28	0.00786854	0.00630372
3.95_872.6722	3.95	872.672	0.00793965	0.00432738
1.94_953.5465	1.94	953.547	0.00795408	0.00399389
2.29_911.5711	2.29	911.571	0.00796799	-0.0100295
1.95_743.4840	1.95	743.484	0.00797616	-0.00159465
3.32_697.6202	3.32	697.62	0.0079826	-0.00293417
0.95_649.3431	0.95	649.343	0.00799303	0.0129846
2.31_568.4943	2.31	568.494	0.00804043	0.0166523
2.11_832.5000	2.11	832.5	0.0081254	-0.00115816
3.71_521.3188	3.71	521.319	0.00813272	-0.000553935
2.46_305.2480	2.46	305.248	0.00818682	-0.00398522
3.04_568.2235	3.04	568.223	0.00818953	-0.00798394
2.62_305.2480	2.62	305.248	0.00820515	-0.0102204
2.61_709.4785	2.61	709.479	0.0082658	0.00339717
3.04_860.5065	3.04	860.506	0.00834045	-0.00781883
3.04_482.1939	3.04	482.194	0.00834472	-0.00130537
2.20_995.5921	2.2	995.592	0.00835573	-0.00687846
1.68_765.5119	1.68	765.512	0.00836561	-0.000785333
3.56_826.6309	3.56	826.631	0.00841478	-0.00319748
1.02_460.2978	1.02	460.298	0.00847771	-0.0017052
2.63_627.2077	2.63	627.208	0.00858783	-0.00642078
2.96_742.5375	2.96	742.538	0.00860209	-0.02784
1.04_554.2608	1.04	554.261	0.00860374	0.00280121
1.02_581.3986	1.02	581.399	0.00861415	-0.00293778
3.04_567.2219	3.04	567.222	0.00870629	-0.00508837
3.05_540.2053	3.05	540.205	0.00875977	-0.00647696
3.45_353.3410	3.45	353.341	0.00878755	0.0121542
3.05_612.2196	3.05	612.22	0.00889489	-0.00602866
2.31_972.7474	2.31	972.747	0.00901216	-0.00504467
3.93_859.6630	3.93	859.663	0.00931314	0.00445562
0.82_691.3899	0.82	691.39	0.00932244	0.0156963
2.80_1048.7765	2.8	1048.78	0.00932416	-0.0109495
2.78_824.5629	2.78	824.563	0.00937985	-0.0053026
2.42_722.4960	2.42	722.496	0.00945195	-0.00259733
2.10_1001.7284	2.1	1001.73	0.0094562	-0.00231923
3.04_611.2126	3.04	611.213	0.0094607	-0.0103131
3.17_771.5727	3.17	771.573	0.00954399	-0.000230597
2.11_993.6639	2.11	993.664	0.00958196	-0.00544029
2.36_771.5034	2.36	771.503	0.00958669	-0.013708
3.56_365.3416	3.56	365.342	0.00958706	-0.00205045
2.55_554.2613	2.55	554.261	0.00959704	-0.00278129
2.11_725.4612	2.11	725.461	0.00968083	-0.00438559
0.81_353.2845	0.81	353.284	0.00971052	9.6911e-05
3.71_525.3502	3.71	525.35	0.00971331	-0.000988176
2.63_938.5021	2.63	938.502	0.00972828	-0.0121977
4.04_872.6717	4.04	872.672	0.00985165	-0.00627625
1.03_615.4034	1.03	615.403	0.00987423	0.00127063
2.36_804.5009	2.36	804.501	0.00990088	-0.0181377
2.96_784.5478	2.96	784.548	0.00993449	-0.0187924
1.70_418.3288	1.7	418.329	0.0100358	0.0286074
1.02_614.3969	1.02	614.397	0.0101145	-0.0106199
2.24_745.4965	2.24	745.496	0.0101645	-0.0177987
3.16_666.6023	3.16	666.602	0.0102861	0.0231613
1.94_675.3589	1.94	675.359	0.0103532	0.00251131
3.28_545.4927	3.28	545.493	0.0103754	0.0295712
2.42_696.5404	2.42	696.54	0.0103905	7.14021e-05
2.20_415.1456	2.2	415.146	0.010398	-0.00166189
2.61_648.4965	2.61	648.496	0.010503	0.00166133
2.21_445.3317	2.21	445.332	0.0105579	0.0839293
3.56_397.3315	3.56	397.332	0.0105987	-0.00293081
3.41_505.4612	3.41	505.461	0.010832	-0.00572187
2.74_685.4794	2.74	685.479	0.0109673	0.00456986
2.20_1195.7809	2.2	1195.78	0.0110043	0.000925502
2.46_764.5213	2.46	764.521	0.0115641	0.0060566
2.10_694.4430	2.1	694.443	0.0116212	0.00189163
2.47_517.3377	2.47	517.338	0.0117954	0.00273092
1.14_577.3726	1.14	577.373	0.0118487	0.0150461
2.11_909.5571	2.11	909.557	0.0121749	0.00438928
2.11_867.5234	2.11	867.523	0.0122529	0.000994369
2.11_696.4581	2.11	696.458	0.0123021	-0.0018582
2.41_552.4988	2.41	552.499	0.0124306	0.00687483
2.84_349.2735	2.84	349.274	0.0124511	-0.00152159
2.69_764.5217	2.69	764.522	0.0125226	0.000959742
1.02_542.3747	1.02	542.375	0.0127101	-0.000476753
2.36_833.5399	2.36	833.54	0.0129001	-0.0145677
3.04_937.5303	3.04	937.53	0.0129201	-0.00678358
2.26_885.5558	2.26	885.556	0.0130538	-0.00182647
1.59_600.4168	1.59	600.417	0.0131354	-0.0193945
3.04_534.1901	3.04	534.19	0.0132202	-0.00556414
3.05_652.5872	3.05	652.587	0.0132657	0.0279155
0.95_766.3978	0.95	766.398	0.013284	0.0222559
3.07_551.4242	3.07	551.424	0.0133779	0.0229916
1.66_600.4166	1.66	600.417	0.0134224	-0.00163319
2.45_736.4906	2.45	736.491	0.0134442	0.0352724
2.63_906.5115	2.63	906.511	0.0136524	-0.0108908
2.27_487.2909	2.27	487.291	0.0138645	-0.0102493
3.58_868.6402	3.58	868.64	0.0141837	0.0108635
3.23_650.6075	3.23	650.607	0.0142535	0.00348609
2.24_759.5032	2.24	759.503	0.0142605	-0.0130269
3.04_536.2030	3.04	536.203	0.0145507	-0.00736131
1.82_485.2750	1.82	485.275	0.0146376	-0.00032499
3.04_538.2187	3.04	538.219	0.014783	-0.00749765
3.58_842.6255	3.58	842.625	0.0148455	0.0110562
2.11_512.2989	2.11	512.299	0.0151488	-0.00192108
4.24_874.6873	4.24	874.687	0.0152611	-0.0225011
3.68_870.5637	3.68	870.564	0.015287	-0.0276422
2.11_1038.6988	2.11	1038.7	0.0153069	0.000375721
1.61_587.4665	1.61	587.466	0.0155582	-0.00168976
3.00_309.2792	3	309.279	0.0156074	0.00818514
1.01_599.4084	1.01	599.408	0.0157125	-0.00761672
2.11_817.5083	2.11	817.508	0.0157195	0.00438018
3.42_678.6370	3.42	678.637	0.0161837	0.00881994
1.97_764.4706	1.97	764.471	0.0162682	0.00571637
2.20_644.4643	2.2	644.464	0.0163778	-0.00440621
2.61_766.5369	2.61	766.537	0.0165531	0.0158454
2.80_491.3217	2.8	491.322	0.0169196	0.0065146
2.84_808.5474	2.84	808.547	0.0169429	-0.00965825
3.52_692.6546	3.52	692.655	0.0169626	0.00544106
2.83_307.2636	2.83	307.264	0.0173943	0.00308437
2.36_495.2958	2.36	495.296	0.0176966	-0.0158399
2.36_644.4646	2.36	644.465	0.0177445	-0.00981947
2.20_397.1347	2.2	397.135	0.0178455	-0.000530446
3.67_856.6420	3.67	856.642	0.0179825	0.00849441
2.83_766.5382	2.83	766.538	0.018136	0.00469207
2.10_1010.6669	2.1	1010.67	0.0184151	-0.00464137
3.01_624.4960	3.01	624.496	0.01844	0.0291705
1.94_940.5382	1.94	940.538	0.0185103	0.00298283
1.80_587.4668	1.8	587.467	0.0186702	-0.0240195
2.01_752.4699	2.01	752.47	0.0188979	-0.0101465
1.66_568.4269	1.66	568.427	0.0189213	0.00689856
1.97_731.4725	1.97	731.472	0.0191543	0.00285801
2.36_1066.7295	2.36	1066.73	0.0192469	-0.0160114
2.20_754.4858	2.2	754.486	0.0193661	-0.00626944
3.25_680.6175	3.25	680.617	0.019517	0.0448651
2.20_721.4885	2.2	721.489	0.0195387	-0.0138678
2.10_495.2957	2.1	495.296	0.0203884	-0.00177935
2.20_934.5646	2.2	934.565	0.020526	-0.00156745
2.45_782.5169	2.45	782.517	0.0210793	-0.0379636
2.28_793.5079	2.28	793.508	0.02129	-0.00715873
2.20_657.3478	2.2	657.348	0.0213025	-0.00551218
2.74_309.2073	2.74	309.207	0.0214167	0.00343558
3.13_636.5918	3.13	636.592	0.0216065	0.00697151
2.10_776.4704	2.1	776.47	0.0223891	-0.00167532
3.56_367.3573	3.56	367.357	0.0224291	0.00771009
2.11_616.4334	2.11	616.433	0.0228616	-0.00268377
3.67_868.6365	3.67	868.636	0.0229958	0.0117645
1.02_582.4060	1.02	582.406	0.0230496	-0.00520726
2.36_307.1912	2.36	307.191	0.0230687	-0.018512
2.45_749.5192	2.45	749.519	0.0233033	-0.0398446
2.06_624.4959	2.06	624.496	0.0236124	0.000526099
2.74_728.5206	2.74	728.521	0.0236599	0.0288085
2.74_742.5374	2.74	742.537	0.0239357	0.0223761
1.82_750.4542	1.82	750.454	0.0239999	-1.68087e-05
2.01_719.4730	2.01	719.473	0.0247289	-0.0113208
2.60_754.4771	2.6	754.477	0.0254384	0.0080561
2.36_1051.7419	2.36	1051.74	0.0256228	-0.0239563
2.10_805.5085	2.1	805.509	0.0261381	-0.00162874
2.06_589.4829	2.06	589.483	0.0261972	-0.0129184
2.10_743.4773	2.1	743.477	0.0263947	0.0289665
2.65_513.3062	2.65	513.306	0.0283094	0.0177998
2.10_467.2646	2.1	467.265	0.0283993	-0.0045978
3.32_664.6229	3.32	664.623	0.0288673	0.01037
3.93_846.6562	3.93	846.656	0.0289787	-0.0211302
3.04_613.2287	3.04	613.229	0.0290337	-0.0112511
2.60_309.2069	2.6	309.207	0.0292521	0.00530248
2.73_730.4771	2.73	730.477	0.0296406	0.0117149
1.01_408.2662	1.01	408.266	0.0298264	-0.0218261
1.82_717.4567	1.82	717.457	0.0299439	-0.00197648
2.18_307.1914	2.18	307.191	0.0304161	-0.00370749
3.75_870.6563	3.75	870.656	0.030557	0.0201015
2.28_513.3060	2.28	513.306	0.0306199	-0.00528535
3.18_311.2951	3.18	311.295	0.0306286	0.0150115
2.85_450.3497	2.85	450.35	0.0343535	-0.0054786	(M)-	C31H46O2	210.068, 185.061	yes	LMPR02030028			phylloquinone
3.82_844.6405	3.82	844.64	0.0352618	-0.00492312
1.79_741.4691	1.79	741.469	0.0356017	-0.00567117
1.70_311.2950	1.7	311.295	0.0360316	0.0532997
2.89_648.4959	2.89	648.496	0.0365148	0.0281879
2.11_1023.7110	2.11	1023.71	0.037624	-0.00354127
2.11_995.6804	2.11	995.68	0.0393892	-0.000365609
2.20_675.3583	2.2	675.358	0.0519169	-0.00644795
3.71_536.4371	3.71	536.437	0.0549351	-0.0367604	(M)-	C40H56	/	yes	LMPR01070001			beta-carotene
3.03_924.5234	3.03	924.523	0.0630373	-0.0329644
1.94_907.5399	1.94	907.54	0.0644137	0.00753247	(M-H)-	C49H80O15	277.217, 249.186	no		25244830		DGDG-18:3/16:3
2.74_714.5057	2.74	714.506	0.0684389	0.0100197	(M-H)-	C39H74NO8P	279.233, 255.233	no	LMGP02010042			PE-18:2/16:0
1.02_600.4169	1.02	600.417	0.0684609	-0.030821	(M)-	C40H56O4	/	yes	LMPR01070282/LMPR01070291			Vioxanthin+Neoxanthin
2.36_513.3062	2.36	513.306	0.0716704	-0.0771244
2.11_485.2749	2.11	485.275	0.0726162	-0.00883906
2.28_747.5035	2.28	747.504	0.0728428	-0.0372881	(M-H)-	C43H72O10	277.217, 251.201	no		90658670		MGDG-18:3/16:2
3.03_892.5325	3.03	892.533	0.081231	-0.0322934
2.61_738.5058	2.61	738.506	0.0823354	0.0404246	(M-H)-	C41H74NO8P	279.233	no	LMGP02010111/LMGP02010112			PE-18:2/18:2
2.33_712.5350	2.33	712.535	0.0838109	0.0443338
2.10_513.3063	2.1	513.306	0.150073	-0.00903761
2.36_773.5184	2.36	773.518	0.16799	-0.180216	(M-H)-	C45H74O10	277.217	yes	LMGL05010001			MGDG-18:3/18:3
2.20_935.5712	2.2	935.571	0.207286	-0.0253149	(M-H)-	C51H84O15	277.217	yes		91820238		DGDG-18:3/18:3
2.11_745.4873	2.11	745.487	0.369432	-0.0227112	(M-H)-	C43H70O10	277.217, 249.186	yes	LMGL05010019			MGDG-18:3/16:3

## Sheet: PLS-DA 10_20
List of loadings from the partial least squares discriminant analysis (see Figure 4) sorted according to the first latent variable (w*[1]). For the most contributive loadings, the ion type, the molecular formula,the fragments obtained by MS/MS, the availability of pure standards, the databases and literature consulted, anf the identity are provided.
Primary ID	Retention Time (min)	Mass	w*[1]	w*[2]	ion type	Formula	Fragment ions	Standard	Lipid Maps Database	Pubchem	Literature	ID
4.40_748.6139	4.4	748.614	0.186133	0.0943006	(M)-	C53H80O2	188.084, 149.061	yes		5375177		PQ-9
2.52_775.5343	2.52	775.534	0.171354	0.0836804	(M-H)-	C45H76O10	279.232, 277, 217	no	LMGL05010024			MGDG 18:2/18:3
2.46_429.3723	2.46	429.372	0.162833	0.0654762	(M-H)-	C29H50O2	163.076, 135.081	yes	LMPR02020001			alpha-tocopherol
2.11_745.4873	2.11	745.487	0.157945	-0.103146	(M-H)-	C43H70O10	277.217, 249.186	yes	LMGL05010019			MGDG 18:3/16:3
3.82_844.6405	3.82	844.64	0.135768	0.0786174
3.41_764.6084	3.41	764.608	0.123905	0.108643	(M)-	C53H80O3	149.061	no			Martinis (2011)	PQ-OH
2.36_773.5184	2.36	773.518	0.120743	-0.0946053	(M-H)-	C45H74O10	277.217	yes	LMGL05010001			MGDG 18:3/18:3
2.28_747.5035	2.28	747.504	0.108774	0.0762808	(M-H)-	C43H72O10	277.217, 251.201			90658670		MGDG-18:3/16:2
3.71_536.4371	3.71	536.437	0.101683	0.0624996	(M)-	C40H56	/	yes	LMPR01070001			Beta-carotene
2.10_513.3063	2.1	513.306	0.0924361	-0.0225411
3.18_765.6168	3.18	765.617	0.0838508	0.0502863	(M-H)-	C53H82O3	750.596, 149.061	no			Szymańska (2010)	PC-OH
2.36_513.3062	2.36	513.306	0.0792463	-0.0242425
2.87_622.4803	2.87	622.48	0.0733938	0.0369514
3.03_924.5234	3.03	924.523	0.0716434	0.0177949
2.05_606.4128	2.05	606.413	0.0707043	-0.0313635
3.95_749.6218	3.95	749.622	0.0662128	0.0204016	(M-H)-	C53H82O2	734.061, 149.061	yes		6438333		PC-8
3.93_846.6562	3.93	846.656	0.064863	0.0367391
2.42_723.5034	2.42	723.503	0.0633816	0.0410642
2.52_515.3214	2.52	515.321	0.0601852	0.0363678
2.58_712.4904	2.58	712.49	0.0584308	-0.0165407	(M-H)-	C39H72NO8P	277.217, 255.233	no	LMGP02010047/LMGP02010041			PE- 18:3/16:0
3.86_858.6570	3.86	858.657	0.0552691	0.0357172
4.78_311.2951	4.78	311.295	0.0550149	0.000592117
2.45_749.5192	2.45	749.519	0.0546182	0.0199967
1.94_907.5399	1.94	907.54	0.05252	-0.0195128	(M-H)-	C49H80O15	277.217, 249.186	no		25244830		DGDG- 18:3/16:3
2.11_485.2749	2.11	485.275	0.052363	-0.0111594
2.45_782.5169	2.45	782.517	0.0495685	0.0132416
2.20_675.3583	2.2	675.358	0.0493333	-0.0107362
3.73_844.6404	3.73	844.64	0.0490105	0.0222851
3.83_832.6407	3.83	832.641	0.0477119	0.0393387
2.10_744.4807	2.1	744.481	0.0466424	-0.0103887
2.42_756.5008	2.42	756.501	0.0457006	0.0223502
2.52_821.5401	2.52	821.54	0.0449722	0.0227368
2.32_415.3570	2.32	415.357	0.0447845	0.00197669
3.41_748.6139	3.41	748.614	0.0439541	-0.00772663
2.68_810.5476	2.68	810.548	0.0431644	-0.00273364
2.01_719.4730	2.01	719.473	0.0423555	0.0230115
3.03_892.5325	3.03	892.533	0.0420419	-0.0144339
1.66_568.4269	1.66	568.427	0.0418476	-0.068309
2.58_728.4614	2.58	728.461	0.0406477	0.015513
3.84_680.5518	3.84	680.552	0.0399151	0.00906113
2.63_938.5021	2.63	938.502	0.0398413	0.0143643
2.20_721.4885	2.2	721.489	0.0398242	0.0239969
1.94_606.4126	1.94	606.413	0.0393606	-0.0804293
2.65_915.6023	2.65	915.602	0.0388918	-0.00167052
2.36_772.5117	2.36	772.512	0.038744	-0.0165132
2.20_754.4858	2.2	754.486	0.0384148	0.0180506
2.09_620.4285	2.09	620.428	0.0382567	0.0303754
2.68_777.5502	2.68	777.55	0.0379355	-0.00995664
3.16_842.6702	3.16	842.67	0.0376898	0.0170425
2.58_644.4646	2.58	644.465	0.0368462	0.0213738
2.01_622.4804	2.01	622.48	0.0363942	0.00161549
3.93_859.6630	3.93	859.663	0.036351	0.0392443
2.50_653.3745	2.5	653.375	0.0357069	3.18463e-05
2.31_972.7474	2.31	972.747	0.03549	0.0237061
2.58_758.5172	2.58	758.517	0.035245	0.0235219
2.58_725.5185	2.58	725.519	0.0351081	0.0289693
2.37_937.5878	2.37	937.588	0.0343737	0.0152645
2.05_573.4153	2.05	573.415	0.0330815	-0.0260452
2.01_752.4699	2.01	752.47	0.0324846	0.0219654
2.20_981.5766	2.2	981.577	0.0319738	-0.00684326
3.73_818.6253	3.73	818.625	0.0319367	0.0127716
2.50_913.5870	2.5	913.587	0.0318856	-0.0643537
2.97_309.2077	2.97	309.208	0.0313751	0.0262084
2.20_935.5712	2.2	935.571	0.0312578	-0.188131	(M-H)-	C51H84O15	277.217	yes		91820238		DGDG- 18:3/18:3
2.28_793.5079	2.28	793.508	0.0307953	0.0322429
3.67_868.6365	3.67	868.636	0.0305265	0.0339257
0.82_600.4167	0.82	600.417	0.030476	0.0438421
2.32_414.3496	2.32	414.35	0.0304548	0.00971451
3.68_870.5637	3.68	870.564	0.0298526	0.0189111
2.28_513.3060	2.28	513.306	0.0291486	0.018878
2.45_426.3495	2.45	426.349	0.0288165	0.0102197
2.74_646.4801	2.74	646.48	0.0286387	0.00406078
2.36_307.1912	2.36	307.191	0.0275363	0.00480733
2.11_1038.6988	2.11	1038.7	0.0274669	0.0122638
2.36_644.4646	2.36	644.465	0.0270613	0.012965
2.20_773.5187	2.2	773.519	0.0268427	0.00193275
2.36_1066.7295	2.36	1066.73	0.0268113	1.50654e-05
0.82_632.4073	0.82	632.407	0.0261233	0.00813021
4.03_862.6814	4.03	862.681	0.0260941	0.0122977
1.54_554.2612	1.54	554.261	0.0255658	0.0116911
1.94_573.4150	1.94	573.415	0.025512	-0.0366391
2.10_1010.6669	2.1	1010.67	0.0248474	0.00353257
3.25_764.6088	3.25	764.609	0.0246807	0.00578344
3.04_613.2287	3.04	613.229	0.0241178	0.00935376
2.10_776.4704	2.1	776.47	0.0238296	0.0118994
3.83_857.6498	3.83	857.65	0.0234559	0.0312719
2.45_424.3340	2.45	424.334	0.0230185	0.00949338
2.11_616.4334	2.11	616.433	0.0229716	0.0120885
4.03_863.6829	4.03	863.683	0.0229483	-0.0151232
2.27_487.2909	2.27	487.291	0.0226209	0.0124822
2.20_968.5691	2.2	968.569	0.0217846	-0.0379545
0.92_600.4148	0.92	600.415	0.0214966	0.0174045
4.11_872.6720	4.11	872.672	0.0213443	0.0540256
2.10_805.5085	2.1	805.509	0.0213072	0.0110856
1.97_589.4827	1.97	589.483	0.0212428	0.0115748
2.36_804.5009	2.36	804.501	0.0209823	0.00609789
2.36_495.2958	2.36	495.296	0.0209555	0.00143316
2.59_759.5166	2.59	759.517	0.0209275	0.0158155
2.46_475.3418	2.46	475.342	0.0205463	0.00788261
3.41_746.5981	3.41	746.598	0.020323	0.0371517
2.10_467.2646	2.1	467.265	0.0201436	-0.00926003
2.46_458.3394	2.46	458.339	0.0198491	0.00939568
1.84_624.4951	1.84	624.495	0.019837	0.0401086
2.20_397.1347	2.2	397.135	0.0196428	-0.00156293
0.79_554.2613	0.79	554.261	0.0195945	-0.00289551
2.36_1033.7326	2.36	1033.73	0.0195287	0.0116338
3.28_545.4927	3.28	545.493	0.0194508	0.0462709
3.21_826.6754	3.21	826.675	0.0192653	0.00612737
2.04_594.4130	2.04	594.413	0.0190793	-0.0388519
2.10_587.4308	2.1	587.431	0.018816	0.000429357
3.74_832.6404	3.74	832.64	0.0187359	0.0122659
2.96_814.6395	2.96	814.639	0.0186924	0.0137883
2.63_906.5115	2.63	906.511	0.0186162	0.00121583
1.04_554.2608	1.04	554.261	0.0183352	0.00275865
3.36_369.2992	3.36	369.299	0.0183136	0.0266809
2.20_657.3478	2.2	657.348	0.0182886	0.000438087
2.58_683.4630	2.58	683.463	0.0182783	0.00996819
3.83_606.4112	3.83	606.411	0.018161	0.0122234
3.23_638.6076	3.23	638.608	0.0181538	0.0179543
2.74_941.6183	2.74	941.618	0.018095	-0.019015
3.33_353.3422	3.33	353.342	0.0179426	0.027058
2.10_495.2957	2.1	495.296	0.0178838	0.00247829
2.50_307.1913	2.5	307.191	0.017829	0.0106051
2.42_491.3216	2.42	491.322	0.0177128	0.00783418
4.77_309.2792	4.77	309.279	0.0177039	0.000240671
2.45_1042.7313	2.45	1042.73	0.0175211	0.0131582
4.40_746.5985	4.4	746.598	0.0174967	0.0215127
2.41_761.5183	2.41	761.518	0.0171854	0.0134848
4.40_747.6051	4.4	747.605	0.0171783	0.0105488
2.45_550.4832	2.45	550.483	0.0170507	0.00023179
2.05_619.4205	2.05	619.42	0.0170266	0.00727794
3.25_856.6859	3.25	856.686	0.0167953	0.0133801
4.05_339.3261	4.05	339.326	0.0167759	0.0250152
3.13_636.5918	3.13	636.592	0.0165765	-0.000834177
1.66_567.4194	1.66	567.419	0.0165431	-0.00165587
4.59_862.6821	4.59	862.682	0.0165251	0.022295
2.84_349.2735	2.84	349.274	0.0163995	0.0151939
3.41_779.5967	3.41	779.597	0.0163719	0.00962535
1.80_554.2612	1.8	554.261	0.0161377	0.0052119
2.50_397.1346	2.5	397.135	0.0160384	0.0109608
2.96_784.5478	2.96	784.548	0.0160259	-0.0116836
2.50_959.5925	2.5	959.592	0.0159991	0.00130581
2.74_974.6165	2.74	974.616	0.0159554	-0.00297383
3.54_681.5600	3.54	681.56	0.0158442	0.0126303
3.36_798.5998	3.36	798.6	0.0158184	0.00687095
1.02_448.2949	1.02	448.295	0.0156752	0.0110429
2.55_600.4958	2.55	600.496	0.0156571	0.00550734
2.67_515.3216	2.67	515.322	0.0156264	0.00991849
2.45_442.3443	2.45	442.344	0.0156114	0.00854433
2.36_546.3040	2.36	546.304	0.0155174	0.00523668
2.22_743.4857	2.22	743.486	0.0155044	0.0139483
4.56_554.2612	4.56	554.261	0.015433	0.00860713
3.05_612.2196	3.05	612.22	0.0154091	0.00281679
3.82_1082.8668	3.82	1082.87	0.015294	0.0114263
2.36_833.5399	2.36	833.54	0.0152653	-0.00125071
3.00_529.4616	3	529.462	0.0151711	0.00849595
3.10_680.5525	3.1	680.553	0.0151645	0.000206806
2.46_456.3222	2.46	456.322	0.0150006	0.00113952
2.84_808.5474	2.84	808.547	0.014893	-0.00885548
3.34_870.7009	3.34	870.701	0.0147636	0.00810184
2.37_724.4896	2.37	724.49	0.0146447	-0.00542292
2.20_934.5646	2.2	934.565	0.0146172	0.00193994
3.04_937.5303	3.04	937.53	0.014615	0.00252552
2.33_710.5205	2.33	710.52	0.0144837	0.00905408
3.04_611.2126	3.04	611.213	0.0143274	7.73683e-05
3.05_540.2053	3.05	540.205	0.014188	0.0128481
2.46_454.3083	2.46	454.308	0.0141369	0.00198186
2.73_760.5320	2.73	760.532	0.0140056	0.00391891
2.20_489.3062	2.2	489.306	0.0140048	0.0168105
1.01_632.4075	1.01	632.408	0.0138528	-0.0419621
1.29_554.2611	1.29	554.261	0.0137845	0.00116876
2.26_885.5558	2.26	885.556	0.0136982	-0.00405117
2.33_950.7632	2.33	950.763	0.0136979	0.00879701
1.02_600.4169	1.02	600.417	0.013664	-0.0304004
2.50_946.5851	2.5	946.585	0.0136148	-0.016642
2.70_305.2482	2.7	305.248	0.0133733	0.0348966
2.36_771.5034	2.36	771.503	0.0132941	0.00533399
2.37_723.4887	2.37	723.489	0.0132864	0.023786
2.50_675.3586	2.5	675.359	0.0132466	-0.0164984
3.11_718.5357	3.11	718.536	0.0132319	0.00299988
3.83_573.4153	3.83	573.415	0.0132301	0.00723846
3.51_479.4827	3.51	479.483	0.0132041	0.0354632
1.66_523.3350	1.66	523.335	0.0130657	0.0062046
3.71_525.3502	3.71	525.35	0.0130191	0.012507
2.63_627.2077	2.63	627.208	0.0129879	0.000115478
0.97_584.4211	0.97	584.421	0.0129722	-0.0131175
4.02_666.6152	4.02	666.615	0.0129507	0.00546218
2.20_644.4643	2.2	644.464	0.0129206	-0.00661032
2.36_512.2990	2.36	512.299	0.0125932	0.00455443
2.20_1195.7809	2.2	1195.78	0.0125816	-0.00758786
3.56_554.2614	3.56	554.261	0.0125539	0.00613918
3.73_680.5520	3.73	680.552	0.0124913	-0.025806
3.71_568.4240	3.71	568.424	0.0124366	0.000750285
0.81_371.2939	0.81	371.294	0.0123263	0.0125188
4.31_554.2611	4.31	554.261	0.012299	0.00139692
2.73_451.2467	2.73	451.247	0.0122283	0.0122591
1.66_600.4166	1.66	600.417	0.012228	-0.0125088
2.29_734.4748	2.29	734.475	0.0122204	-0.0049406
1.03_615.4034	1.03	615.403	0.0121421	-0.00496297
2.74_624.4967	2.74	624.497	0.0121389	-0.0228617
0.82_582.4069	0.82	582.407	0.0121292	0.0377994
3.58_764.6073	3.58	764.607	0.0120681	0.00928898
2.53_972.6007	2.53	972.601	0.0120638	-0.000474843
2.20_995.5921	2.2	995.592	0.0119175	-0.00219505
2.30_726.5481	2.3	726.548	0.0118779	-0.00133101
3.53_311.2946	3.53	311.295	0.0118322	0.000160849
2.53_939.6020	2.53	939.602	0.0118318	-0.00933295
3.18_309.2786	3.18	309.279	0.0115268	-0.0226281
3.83_668.6094	3.83	668.609	0.011503	0.0026458
2.43_626.5123	2.43	626.512	0.0114997	0.000156329
3.41_747.6050	3.41	747.605	0.0114864	0.0141398
2.70_806.5310	2.7	806.531	0.0114304	-0.0013492
2.58_451.2486	2.58	451.249	0.0113895	0.00369417
2.88_943.6353	2.88	943.635	0.0113765	0.0135298
3.41_763.6014	3.41	763.601	0.0113714	-0.00621139
3.23_650.6075	3.23	650.607	0.0113134	0.00350326
1.94_675.3589	1.94	675.359	0.0112903	0.00407015
3.06_828.6554	3.06	828.655	0.0112218	0.0171236
2.20_415.1456	2.2	415.146	0.0110739	-0.00537399
4.40_763.6053	4.4	763.605	0.0109521	0.012974
2.80_554.2610	2.8	554.261	0.0108395	0.014087
2.30_554.2613	2.3	554.261	0.0107073	0.00616684
2.01_487.2935	2.01	487.293	0.0106871	0.0176881
2.55_685.4811	2.55	685.481	0.0106589	0.017142
2.58_740.5221	2.58	740.522	0.0104278	0.0167703
2.16_608.4283	2.16	608.428	0.0103929	-0.0377455
2.63_552.1989	2.63	552.199	0.0103064	0.00581938
2.52_1068.7433	2.52	1068.74	0.0102592	0.00754498
3.09_367.3579	3.09	367.358	0.0102272	0.00138464
4.43_339.3256	4.43	339.326	0.01018	0.00217719
4.40_744.5834	4.4	744.583	0.0101409	0.0068269
2.44_489.3070	2.44	489.307	0.0101344	0.0126001
3.58_868.6402	3.58	868.64	0.0100719	0.0275381
3.93_813.6566	3.93	813.657	0.0100505	0.00742416
1.66_521.3193	1.66	521.319	0.01001	0.00309803
1.92_587.4673	1.92	587.467	0.00997649	0.0160445
2.11_1023.7110	2.11	1023.71	0.00994818	0.00416582
2.18_307.1914	2.18	307.191	0.00992409	-0.01807
1.94_940.5382	1.94	940.538	0.00982845	-0.00774388
2.21_1022.5771	2.21	1022.58	0.00979873	0.0112576
1.29_576.2441	1.29	576.244	0.0096015	0.0081375
1.79_741.4691	1.79	741.469	0.00959999	-0.0143337
2.10_1001.7284	2.1	1001.73	0.00957678	0.00211266
2.70_652.5272	2.7	652.527	0.00957024	-0.0214707
2.56_473.3990	2.56	473.399	0.00942413	0.00812852
2.80_501.3941	2.8	501.394	0.00935223	0.00615862
3.05_508.2090	3.05	508.209	0.00926449	0.00574894
3.31_554.2610	3.31	554.261	0.00915118	-0.00493397
2.24_759.5032	2.24	759.503	0.00908762	0.00332657
1.82_485.2750	1.82	485.275	0.00907699	0.0053031
2.52_513.3061	2.52	513.306	0.00905421	0.00590786
1.82_589.4832	1.82	589.483	0.00895575	0.0114948
2.28_1040.7141	2.28	1040.71	0.0089138	0.00761994
2.50_912.5799	2.5	912.58	0.00876861	-0.00309847
3.71_531.3965	3.71	531.396	0.00873118	-0.00112143
2.90_732.4937	2.9	732.494	0.0086108	-0.00563448
2.90_716.5221	2.9	716.522	0.0085008	-0.0156958
2.73_727.5317	2.73	727.532	0.00845541	-0.00743371
3.71_524.3379	3.71	524.338	0.0084069	0.00452717
2.58_889.5871	2.58	889.587	0.0083517	0.00111622
5.07_325.3092	5.07	325.309	0.0082604	0.00524308
2.18_589.4832	2.18	589.483	0.00818522	-0.0364074
2.11_696.4581	2.11	696.458	0.00813213	0.00918723
1.66_527.3664	1.66	527.366	0.00799471	-0.0177834
2.29_911.5711	2.29	911.571	0.00795948	0.00201061
3.82_811.6473	3.82	811.647	0.00793294	0.000107842
2.46_305.2480	2.46	305.248	0.00789774	-0.0170927
2.50_635.3637	2.5	635.364	0.00774981	0.00123972
2.45_452.2929	2.45	452.293	0.00774842	0.00538088
3.14_764.6090	3.14	764.609	0.00773698	0.0010475
2.55_554.2613	2.55	554.261	0.00764495	-0.00533565
1.80_587.4668	1.8	587.467	0.00763675	-0.0232185
2.81_917.6187	2.81	917.619	0.00760059	-0.024748
4.22_1024.7762	4.22	1024.78	0.00754806	-0.00528266
1.94_953.5465	1.94	953.547	0.00747965	0.00706413
1.02_614.3969	1.02	614.397	0.00743786	-0.0115426
2.99_764.6090	2.99	764.609	0.00736466	0.0142446
3.33_311.2951	3.33	311.295	0.00727255	0.00645357
3.63_830.6257	3.63	830.626	0.00725011	0.0166565
3.04_860.5065	3.04	860.506	0.00703387	-0.00103715
3.25_824.6591	3.25	824.659	0.0070143	-0.00611651
2.11_817.5083	2.11	817.508	0.00700745	0.0193539
2.44_600.4958	2.44	600.496	0.006924	-0.0018426
2.31_442.3097	2.31	442.31	0.00690409	0.00395163
3.71_521.3188	3.71	521.319	0.00685552	0.00646221
2.65_948.6005	2.65	948.601	0.00673206	-0.0123714
2.79_764.6088	2.79	764.609	0.00666514	-0.0325022
3.04_536.2030	3.04	536.203	0.00666159	-0.00417805
2.32_440.2935	2.32	440.293	0.00665412	0.00679254
2.77_930.6253	2.77	930.625	0.00664487	0.00573572
3.04_567.2219	3.04	567.222	0.00654165	0.00195698
3.74_730.6255	3.74	730.625	0.00651545	0.00369196
3.05_554.2607	3.05	554.261	0.00648199	0.00252231
4.42_740.6503	4.42	740.65	0.00639584	0.00855732
3.04_482.1939	3.04	482.194	0.00630243	-0.00230441
2.70_593.5141	2.7	593.514	0.00623999	0.000326936
2.45_776.5074	2.45	776.507	0.00616727	-0.00122759
2.24_745.4965	2.24	745.496	0.00615784	-0.0389728
3.41_745.5884	3.41	745.588	0.00611195	-0.00254366
3.71_528.3720	3.71	528.372	0.00607854	0.0125591
2.36_677.3726	2.36	677.373	0.00606626	8.2466e-05
2.42_769.5086	2.42	769.509	0.00595555	0.00276586
0.79_576.2438	0.79	576.244	0.00580394	0.00233773
2.46_441.3350	2.46	441.335	0.00567787	0.000426558
2.28_555.2658	2.28	555.266	0.00556392	-0.00516169
2.24_499.2912	2.24	499.291	0.00555411	0.00578275
3.41_666.6401	3.41	666.64	0.0055493	0.01621
3.04_566.2167	3.04	566.217	0.00552153	-0.0019664
3.04_534.1901	3.04	534.19	0.0053792	-0.00845137
2.11_653.4409	2.11	653.441	0.00533951	0.00653299
2.78_763.6010	2.78	763.601	0.00530274	0.00372807
2.50_1173.7981	2.5	1173.8	0.00525921	-0.00138423
2.46_447.3432	2.46	447.343	0.00523897	0.00488377
3.93_575.4321	3.93	575.432	0.00523746	0.00130072
3.23_652.5268	3.23	652.527	0.00502756	-0.017942
2.65_961.6090	2.65	961.609	0.00470753	0.0071464
3.28_678.5492	3.28	678.549	0.00470111	0.00559392
3.36_734.5983	3.36	734.598	0.00469222	0.00278697
2.75_681.4031	2.75	681.403	0.00468612	-0.000765397
2.37_1049.7248	2.37	1049.72	0.00465444	0.00376946
2.48_714.5519	2.48	714.552	0.00462216	0.00182004
2.61_414.3492	2.61	414.349	0.00457388	0.00117434
2.11_512.2989	2.11	512.299	0.00456235	0.00172244
2.36_970.5884	2.36	970.588	0.00451595	0.00948835
2.96_349.2735	2.96	349.274	0.00451427	0.0149746
2.11_725.4612	2.11	725.461	0.00444871	-0.00157672
3.32_652.6220	3.32	652.622	0.0041616	0.00628075
1.68_622.4807	1.68	622.481	0.00415792	-0.00911501
1.60_408.2657	1.6	408.266	0.0041378	-0.00887464
1.66_525.3502	1.66	525.35	0.00410938	-0.00158092
2.64_877.5888	2.64	877.589	0.00406866	0.00364706
1.66_522.3265	1.66	522.327	0.00405125	0.0128588
2.61_700.4907	2.61	700.491	0.00402197	-0.00329579
3.11_638.5112	3.11	638.511	0.00394563	0.00706619
2.05_554.2611	2.05	554.261	0.00391162	-0.00395265
2.50_1184.8105	2.5	1184.81	0.00388919	-0.000142604
3.71_530.3875	3.71	530.388	0.00382221	0.00477389
2.88_513.3066	2.88	513.307	0.00380679	0.00241626
3.44_696.6459	3.44	696.646	0.00374718	-0.00305762
3.41_795.6267	3.41	795.627	0.00363492	-0.00521096
2.74_713.4881	2.74	713.488	0.00363157	0.0114577
2.34_694.5250	2.34	694.525	0.00356983	0.00171686
3.25_668.6188	3.25	668.619	0.00350933	0.00384364
4.06_554.2608	4.06	554.261	0.00348647	-0.00864442
2.47_517.3377	2.47	517.338	0.0034625	-0.0070613
2.92_608.5587	2.92	608.559	0.0034042	0.00207372
1.69_513.3038	1.69	513.304	0.00334883	0.000548663
1.01_408.2662	1.01	408.266	0.0033002	-0.0463995
2.80_491.3217	2.8	491.322	0.00317612	-0.0129472
2.36_1029.7593	2.36	1029.76	0.00315649	0.000498592
2.46_443.3516	2.46	443.352	0.00308875	-0.00337811
2.11_1021.6978	2.11	1021.7	0.00307367	-0.00385873
2.45_795.5235	2.45	795.524	0.00307185	0.00263513
2.42_696.5404	2.42	696.54	0.00301257	-0.0114412
3.41_740.5501	3.41	740.55	0.00299962	-0.00213003
2.50_658.3533	2.5	658.353	0.00288537	-0.00462972
2.82_678.5576	2.82	678.558	0.00288169	-0.00865828
2.42_722.4960	2.42	722.496	0.00278399	0.000608729
1.01_707.4355	1.01	707.436	0.00276152	0.000873956
2.50_973.6071	2.5	973.607	0.00270633	0.0103785
2.12_621.4333	2.12	621.433	0.00265517	-0.000299666
1.66_550.4134	1.66	550.413	0.00250976	-0.0076539
2.77_653.3741	2.77	653.374	0.00248375	-0.000744561
3.10_695.5405	3.1	695.54	0.00246444	0.000333657
3.93_608.4284	3.93	608.428	0.00240413	0.00175635
3.06_529.4255	3.06	529.426	0.00238441	-0.000141108
2.11_1016.7133	2.11	1016.71	0.00238078	0.00630419
3.04_568.2235	3.04	568.223	0.00237889	-0.0129664
3.17_770.5673	3.17	770.567	0.00233171	0.00463698
2.34_745.5265	2.34	745.527	0.00230166	0.0126497
2.61_790.5550	2.61	790.555	0.00227472	-0.0116732
3.71_535.4286	3.71	535.429	0.00222465	-0.00690268
3.87_904.6789	3.87	904.679	0.00221548	0.00100776
4.82_554.2609	4.82	554.261	0.00221478	-0.00263737
2.80_780.5977	2.8	780.598	0.00214832	-0.00104243
2.89_778.5581	2.89	778.558	0.00209525	0.00829178
3.41_741.5553	3.41	741.555	0.00208239	0.00192593
3.95_782.6196	3.95	782.62	0.00202374	0.00632523
2.36_1051.7419	2.36	1051.74	0.00195764	-0.0107081
3.00_919.6345	3	919.635	0.00189816	0.00402363
1.04_576.2421	1.04	576.242	0.00183111	-0.00483293
1.84_633.4355	1.84	633.436	0.00182889	0.00164988
2.02_565.4829	2.02	565.483	0.00172625	2.3467e-05
2.50_1151.8139	2.5	1151.81	0.0016088	0.00732654
2.11_995.6804	2.11	995.68	0.00153656	-0.00167094
3.93_1084.8869	3.93	1084.89	0.00149433	0.0117498
3.01_362.2666	3.01	362.267	0.00140242	-0.00875326
3.44_367.3587	3.44	367.359	0.00128364	-0.0118956
2.45_436.2955	2.45	436.296	0.00114477	-0.00957861
2.46_418.2873	2.46	418.287	0.0011145	-0.000527275
3.41_744.5833	3.41	744.583	0.00102089	-0.0130555
3.36_339.3263	3.36	339.326	0.000952046	-0.0521185
3.50_662.5640	3.5	662.564	0.000865245	0.00094767
2.68_554.5175	2.68	554.518	0.000803909	-0.00017579
1.82_717.4567	1.82	717.457	0.000652856	-0.0129874
3.71_533.4109	3.71	533.411	0.000648463	0.0050567
0.81_341.2845	0.81	341.284	0.000633861	-0.00435678
3.04_538.2187	3.04	538.219	0.000620131	-0.00858126
3.41_742.5676	3.41	742.568	0.000569554	0.00499046
1.66_549.4090	1.66	549.409	0.000565368	-0.00188565
2.55_626.5115	2.55	626.511	0.000535883	0.017923
2.99_779.5956	2.99	779.596	0.000517035	-0.0100343
2.20_323.0981	2.2	323.098	0.000452927	-0.00734041
2.09_429.3716	2.09	429.372	0.000434368	0.0059875
2.26_577.4493	2.26	577.449	0.000413205	-0.000373525
3.41_753.6376	3.41	753.638	0.000384249	0.000626303
1.59_622.4801	1.59	622.48	0.000362948	0.0209329
2.45_422.3177	2.45	422.318	0.000353364	0.00258353
2.73_765.5510	2.73	765.551	0.000280804	-0.00506482
1.92_325.3099	1.92	325.31	0.000265822	0.0263685
1.53_741.4698	1.53	741.47	0.000257002	-0.00145623
1.66_392.2709	1.66	392.271	0.000233418	-0.0077662
1.66_414.3487	1.66	414.349	0.000232574	-0.00480186
2.74_685.4794	2.74	685.479	0.000106914	-0.00659133
2.70_307.2634	2.7	307.263	0.00010372	0.000408191
3.75_816.6759	3.75	816.676	5.94207e-05	0.00320008
1.02_581.3986	1.02	581.399	-5.3525e-05	-0.00524986
3.09_650.5114	3.09	650.511	-0.000118041	-0.0338612
2.96_742.5375	2.96	742.538	-0.000148089	-0.0428242
3.17_626.5118	3.17	626.512	-0.000222649	-0.00713562
2.46_440.3275	2.46	440.327	-0.000263907	0.000124896
2.28_610.4463	2.28	610.446	-0.000268352	-0.0058338
2.34_758.5417	2.34	758.542	-0.00040802	-0.00243775
2.85_774.5434	2.85	774.543	-0.000410701	-0.00485282
2.85_444.3015	2.85	444.301	-0.000534245	-8.15153e-05
2.16_575.4306	2.16	575.431	-0.000534868	-0.030857
1.51_605.4042	1.51	605.404	-0.000560422	-0.00316781
3.71_527.3662	3.71	527.366	-0.000790629	0.0122495
2.34_616.4330	2.34	616.433	-0.000911448	-0.0051085
1.66_526.3589	1.66	526.359	-0.000973845	0.00924981
1.60_632.4070	1.6	632.407	-0.00100224	-0.0136274
3.00_952.6304	3	952.63	-0.00104363	0.00052439
2.11_977.6700	2.11	977.67	-0.00108153	0.00250667
2.61_822.5496	2.61	822.55	-0.00110683	-0.00664022
3.04_923.5509	3.04	923.551	-0.00112203	0.00152836
2.75_836.5627	2.75	836.563	-0.0011406	0.00236442
4.24_874.6873	4.24	874.687	-0.00119271	-0.00869924
2.78_905.6187	2.78	905.619	-0.00134154	-0.00762738
2.46_438.3120	2.46	438.312	-0.00142024	0.000283634
3.37_337.3083	3.37	337.308	-0.00150656	0.019622
3.73_812.7089	3.73	812.709	-0.00153338	0.00062322
2.75_675.3545	2.75	675.355	-0.00160639	0.00293861
2.07_417.3373	2.07	417.337	-0.00171884	0.00369775
2.75_803.5644	2.75	803.564	-0.00174784	0.0108475
2.31_400.3292	2.31	400.329	-0.00180553	0.00415792
3.24_796.5819	3.24	796.582	-0.00181454	-0.00568052
2.85_450.3497	2.85	450.35	-0.00181687	-0.0198827
2.11_993.6639	2.11	993.664	-0.0018443	-0.0117122
3.81_554.2610	3.81	554.261	-0.0018675	-0.00082798
2.50_1169.8245	2.5	1169.82	-0.00192641	0.00223637
3.71_523.3351	3.71	523.335	-0.00200741	0.00501304
2.11_832.5000	2.11	832.5	-0.00201249	-0.0115873
1.66_566.4112	1.66	566.411	-0.00206372	0.00515061
3.51_784.6778	3.51	784.678	-0.00214163	0.000864728
2.88_976.6328	2.88	976.633	-0.00217803	0.00297376
2.31_410.3164	2.31	410.316	-0.00223319	-0.00432152
3.55_309.2074	3.55	309.207	-0.00225471	0.0351885
2.65_677.3752	2.65	677.375	-0.00225813	-0.0103098
1.65_541.3427	1.65	541.343	-0.00229201	-0.0150356
2.19_1196.7874	2.19	1196.79	-0.00230415	-0.00498327
2.89_1076.8076	2.89	1076.81	-0.00232244	-0.00708668
2.96_969.6518	2.96	969.652	-0.00249189	-0.00218413
2.43_565.4810	2.43	565.481	-0.00253068	-0.00787913
2.45_707.4616	2.45	707.462	-0.00263739	-0.0150229
2.77_505.3392	2.77	505.339	-0.00281182	-0.000170906
0.81_353.2845	0.81	353.284	-0.0029608	-0.00414994
1.97_624.4961	1.97	624.496	-0.00306852	0.00119826
2.99_636.4954	2.99	636.495	-0.0030866	-0.00693758
2.11_546.3051	2.11	546.305	-0.00314927	-0.00858456
4.41_742.5657	4.41	742.566	-0.00324222	-0.00228483
2.66_1044.7463	2.66	1044.75	-0.00344847	-0.000942383
2.87_362.2666	2.87	362.267	-0.00346458	0.00185935
1.75_743.4852	1.75	743.485	-0.00349379	-0.00371273
3.60_793.6089	3.6	793.609	-0.00353103	-0.00502691
2.92_767.5686	2.92	767.569	-0.00363104	-0.00280948
1.66_519.3023	1.66	519.302	-0.0036718	-0.00618905
1.02_582.4060	1.02	582.406	-0.00376087	-0.0278748
2.36_895.5577	2.36	895.558	-0.00388962	-0.00317771
1.02_460.2978	1.02	460.298	-0.00391299	-0.0138387
4.04_872.6717	4.04	872.672	-0.00402095	-0.0112679
1.02_542.3747	1.02	542.375	-0.00407754	-0.0110817
2.77_938.6129	2.77	938.613	-0.00408318	0.00272472
2.85_448.3333	2.85	448.333	-0.00421175	-0.00677035
3.14_790.5805	3.14	790.581	-0.00425314	0.00302767
2.58_552.4982	2.58	552.498	-0.0042544	0.0135424
2.53_770.5196	2.53	770.52	-0.00447787	0.000432391
3.34_730.5963	3.34	730.596	-0.00449682	-0.00376001
2.07_921.5584	2.07	921.558	-0.00451988	0.00289992
2.11_857.5090	2.11	857.509	-0.0046237	-0.00500275
3.45_353.3410	3.45	353.341	-0.00468468	0.0130535
1.86_517.3885	1.86	517.389	-0.00472039	-0.00190727
2.45_736.4906	2.45	736.491	-0.00495629	-0.054952
2.10_694.4430	2.1	694.443	-0.00497332	-0.0189231
1.82_743.4858	1.82	743.486	-0.00506895	-0.0190256
1.60_787.4963	1.6	787.496	-0.00517871	-0.0116399
3.51_866.6261	3.51	866.626	-0.00529908	0.00609544
2.85_446.3189	2.85	446.319	-0.00530445	-0.0107653
1.01_599.4084	1.01	599.408	-0.0053223	-0.0167172
5.07_554.2611	5.07	554.261	-0.00536055	0.00291634
1.97_731.4725	1.97	731.472	-0.00537985	-0.0121463
2.36_722.4778	2.36	722.478	-0.00559716	-0.0126812
2.90_311.2237	2.9	311.224	-0.00562906	-0.0198651
3.71_519.3032	3.71	519.303	-0.00567083	-8.05212e-06
3.71_830.6219	3.71	830.622	-0.00575778	-0.00445502
3.95_872.6722	3.95	872.672	-0.00577261	0.000625536
2.31_412.3336	2.31	412.334	-0.00583712	-0.00943152
3.19_545.4927	3.19	545.493	-0.00584939	-0.0126057
3.32_756.6451	3.32	756.645	-0.00589527	-0.00239329
0.79_691.4026	0.79	691.403	-0.0059397	-0.0037106
3.41_505.4612	3.41	505.461	-0.00595438	-0.0193577
2.89_386.2684	2.89	386.268	-0.00602006	-0.0266545
1.76_559.3963	1.76	559.396	-0.0060379	0.00626261
2.11_845.5132	2.11	845.513	-0.00605365	-0.00276952
1.02_598.4016	1.02	598.402	-0.00605863	-0.0403456
2.46_420.3025	2.46	420.303	-0.00610067	-0.000375677
2.11_439.2685	2.11	439.269	-0.00610932	-0.00261837
1.66_528.3746	1.66	528.375	-0.00611062	-0.0110709
1.68_765.5119	1.68	765.512	-0.00614307	-0.00406401
1.49_587.4672	1.49	587.467	-0.00616374	0.0112754
2.19_367.3561	2.19	367.356	-0.00620424	0.0113495
2.11_833.5107	2.11	833.511	-0.00627245	0.00494498
2.11_867.5234	2.11	867.523	-0.00631206	-0.00559141
0.82_407.1564	0.82	407.156	-0.0065812	-0.000261955
2.10_750.5072	2.1	750.507	-0.00660538	0.00318848
2.53_737.5196	2.53	737.52	-0.0066521	-0.0159161
1.66_582.4060	1.66	582.406	-0.0067335	-0.00788089
3.68_882.6578	3.68	882.658	-0.00683437	0.00480728
0.82_724.3892	0.82	724.389	-0.00702894	-0.00390067
0.82_523.2753	0.82	523.275	-0.00703588	-0.00230454
3.43_840.6113	3.43	840.611	-0.00715673	-0.00562678
2.60_801.5500	2.6	801.55	-0.0075183	-0.00918736
3.13_1010.6665	3.13	1010.67	-0.00760226	-0.00184367
2.96_313.2389	2.96	313.239	-0.00761482	-0.0298841
2.13_468.3599	2.13	468.36	-0.00775568	-0.00127825
3.25_662.6100	3.25	662.61	-0.0077905	-0.00602782
3.74_638.5830	3.74	638.583	-0.00794359	-0.00959707
1.66_432.3015	1.66	432.301	-0.0079438	-0.0180058
3.71_529.3833	3.71	529.383	-0.00801442	-0.0073431
2.56_395.3883	2.56	395.388	-0.00809367	-0.0181917
1.77_376.2745	1.77	376.274	-0.00811045	-0.00155122
2.52_781.6106	2.52	781.611	-0.00816878	-0.0192595
2.65_622.4798	2.65	622.48	-0.00821268	0.0150236
1.79_592.3970	1.79	592.397	-0.00824408	-0.0198101
2.60_834.5473	2.6	834.547	-0.00826291	-0.00125824
0.78_700.2786	0.78	700.279	-0.00826371	0.0252528
3.41_735.6052	3.41	735.605	-0.00827047	-0.0125214
1.97_764.4706	1.97	764.471	-0.00854918	-0.00331287
3.67_856.6420	3.67	856.642	-0.00857036	0.00883795
1.60_431.1371	1.6	431.137	-0.00864041	0.0162975
2.45_963.6027	2.45	963.603	-0.00866982	-0.0233208
1.92_594.4125	1.92	594.413	-0.00873913	-0.0453709
3.75_367.3565	3.75	367.356	-0.00879847	0.00828204
2.88_519.3533	2.88	519.353	-0.00881857	-0.0115837
2.78_779.5960	2.78	779.596	-0.00895985	-0.00621839
4.39_367.3582	4.39	367.358	-0.00899753	0.0182246
2.63_953.6193	2.63	953.619	-0.00913149	-0.0138168
2.36_845.5392	2.36	845.539	-0.00917826	-0.0110698
2.08_428.3652	2.08	428.365	-0.00919185	-0.00401273
2.74_987.6250	2.74	987.625	-0.0092036	-0.0143071
2.69_517.3358	2.69	517.336	-0.00931767	-0.0126508
2.86_628.5273	2.86	628.527	-0.00952203	0.000789797
2.42_485.2758	2.42	485.276	-0.00953651	-0.0120661
1.92_561.4148	1.92	561.415	-0.00955295	0.0174754
2.51_622.4805	2.51	622.481	-0.00959404	-0.0144823
2.77_937.6068	2.77	937.607	-0.009604	-0.0196676
2.73_730.4771	2.73	730.477	-0.00966678	-0.0289686
3.73_580.3976	3.73	580.398	-0.00973491	-0.00931611
2.86_443.3455	2.86	443.346	-0.00989391	-0.00578415
3.56_397.3315	3.56	397.332	-0.00995784	-0.0159685
2.11_909.5571	2.11	909.557	-0.0100032	-0.00497965
2.20_568.4269	2.2	568.427	-0.0102295	-0.0223302
1.82_750.4542	1.82	750.454	-0.010424	-0.0190963
2.69_764.5217	2.69	764.522	-0.0104264	-0.0135609
0.77_353.1522	0.77	353.152	-0.0104681	0.0248928
3.23_614.5118	3.23	614.512	-0.0104837	0.00618807
2.34_745.5038	2.34	745.504	-0.0106185	-0.033026
2.74_309.2073	2.74	309.207	-0.0109187	-0.0231498
2.66_1022.7653	2.66	1022.76	-0.0109774	-0.020944
2.65_749.5157	2.65	749.516	-0.0110581	-0.0167178
2.78_798.5490	2.78	798.549	-0.0111647	0.0204238
2.80_1048.7765	2.8	1048.78	-0.011266	-0.0237941
2.26_600.4954	2.26	600.495	-0.0113201	-0.00539983
2.80_1024.7768	2.8	1024.78	-0.0114034	-0.0248372
3.25_339.3264	3.25	339.326	-0.0115057	-0.0258607
2.28_746.4954	2.28	746.495	-0.0116608	0.037042
1.95_743.4840	1.95	743.484	-0.011754	-0.0122991
2.36_1044.7435	2.36	1044.74	-0.0117695	0.00117436
2.61_709.4785	2.61	709.479	-0.0119031	-0.0115006
1.66_543.3582	1.66	543.358	-0.0119051	-0.00239781
2.29_565.4834	2.29	565.483	-0.0120847	-0.0271621
2.65_1007.7743	2.65	1007.77	-0.0120852	-0.00280899
2.50_415.1455	2.5	415.146	-0.0122146	0.00103373
3.32_362.2669	3.32	362.267	-0.0122925	0.0282632
2.70_680.6190	2.7	680.619	-0.0122969	0.00199083
3.17_771.5727	3.17	771.573	-0.0123851	-0.014335
3.58_842.6255	3.58	842.625	-0.0124849	-0.0111986
2.85_814.5671	2.85	814.567	-0.0125725	-0.0176638
2.81_740.5212	2.81	740.521	-0.012637	-0.0489978
3.29_451.4517	3.29	451.452	-0.0127774	-0.00449621
3.10_840.5966	3.1	840.597	-0.0128073	-0.0049169
1.33_584.4219	1.33	584.422	-0.0128659	-0.0425972
1.65_741.4692	1.65	741.469	-0.0130371	0.0238489
2.77_792.5690	2.77	792.569	-0.0130695	-0.0113732
3.32_390.2983	3.32	390.298	-0.0131613	0.0331029
2.52_554.5150	2.52	554.515	-0.0133338	-0.00667354
2.57_763.5361	2.57	763.536	-0.0134258	-0.0177613
2.62_305.2480	2.62	305.248	-0.0135566	-0.0371635
3.35_682.6343	3.35	682.634	-0.0135839	-0.0050077
1.84_915.5991	1.84	915.599	-0.013618	0.0139603
2.05_561.4148	2.05	561.415	-0.0138064	-0.0265088
2.74_313.2385	2.74	313.238	-0.013812	-0.0201639
3.41_545.4916	3.41	545.492	-0.0138904	-0.0140788
1.35_324.2664	1.35	324.266	-0.014072	0.0439889
3.14_757.5817	3.14	757.582	-0.0140828	-0.0110082
3.41_680.5540	3.41	680.554	-0.0141281	-0.0224712
3.46_820.6072	3.46	820.607	-0.014219	-0.0102102
3.23_842.6037	3.23	842.604	-0.0143076	-0.00542517
4.28_519.5132	4.28	519.513	-0.0143461	0.00661582
2.77_791.5654	2.77	791.565	-0.0143644	-0.00622096
3.36_654.5421	3.36	654.542	-0.0144879	0.0483752
2.80_799.5550	2.8	799.555	-0.014635	-0.0163839
1.35_307.2643	1.35	307.264	-0.0149235	0.0270854
2.96_517.3385	2.96	517.338	-0.0151845	-0.0145809
1.59_600.4168	1.59	600.417	-0.0154442	-0.0577512
2.64_307.1907	2.64	307.191	-0.0154791	0.00641508
2.92_729.5506	2.92	729.551	-0.0156364	-0.00625237
3.42_642.5420	3.42	642.542	-0.0156537	0.0413958
1.61_587.4665	1.61	587.466	-0.0157665	-0.00623286
2.10_743.4773	2.1	743.477	-0.0157853	0.00582029
2.77_924.6005	2.77	924.601	-0.0162155	-0.00776263
2.34_502.4611	2.34	502.461	-0.0163651	-0.0168208
1.66_545.3750	1.66	545.375	-0.0164857	-0.00944084
2.14_471.3475	2.14	471.348	-0.0166197	-0.0161
1.31_392.2711	1.31	392.271	-0.0167474	-0.0226275
2.67_823.5562	2.67	823.556	-0.0167746	-0.0192699
1.58_789.5139	1.58	789.514	-0.016786	-0.0100076
3.32_697.6202	3.32	697.62	-0.0168172	-0.0285594
3.54_646.4797	3.54	646.48	-0.0168691	-0.0239219
2.92_762.5488	2.92	762.549	-0.017026	-0.0165275
0.82_425.1663	0.82	425.166	-0.0172922	0.00320807
3.07_551.4242	3.07	551.424	-0.0173749	0.00761926
2.78_824.5629	2.78	824.563	-0.017467	-0.0168537
3.16_654.6024	3.16	654.602	-0.0175077	-0.00972047
3.74_685.5925	3.74	685.592	-0.0176213	-0.0184796
2.26_640.4933	2.26	640.493	-0.0177029	-0.0105002
3.81_395.3892	3.81	395.389	-0.0180402	-0.000808571
3.12_600.4961	3.12	600.496	-0.0180856	0.050295
2.96_790.5683	2.96	790.568	-0.0182822	-0.0171869
3.16_568.4283	3.16	568.428	-0.0183782	-0.0126626
2.09_339.3261	2.09	339.326	-0.0184789	0.0243244
3.56_826.6309	3.56	826.631	-0.018507	-0.0260241
2.60_789.5499	2.6	789.55	-0.0185183	-0.0139625
2.81_309.2071	2.81	309.207	-0.0188068	-0.0262953
2.85_311.2949	2.85	311.295	-0.0192719	0.0177102
2.60_927.6023	2.6	927.602	-0.0193922	-0.0213983
2.64_860.6300	2.64	860.63	-0.0195136	-0.0106152
0.98_355.3201	0.98	355.32	-0.0195489	-0.00469398
3.52_313.2384	3.52	313.238	-0.0199139	0.0470951
3.16_403.3013	3.16	403.301	-0.0200296	-0.00850574
3.42_678.6370	3.42	678.637	-0.0203151	-0.0209299
2.10_710.5191	2.1	710.519	-0.0206863	-0.0187426
2.06_589.4829	2.06	589.483	-0.0207691	-0.0208378
2.56_431.1391	2.56	431.139	-0.0208327	0.108424
2.53_774.5286	2.53	774.529	-0.0208455	-0.0017448
3.67_381.3724	3.67	381.372	-0.0208668	-0.0406951
2.61_1175.7708	2.61	1175.77	-0.0210882	0.0507601
3.75_311.2950	3.75	311.295	-0.0211737	0.032803
2.20_730.5455	2.2	730.545	-0.0214711	-0.0177037
3.43_1066.7297	3.43	1066.73	-0.0215794	-0.00997498
2.46_764.5213	2.46	764.521	-0.022252	-0.0258344
1.76_929.5836	1.76	929.584	-0.0222665	-0.0135346
2.06_624.4959	2.06	624.496	-0.0225119	-0.0262879
3.19_551.4247	3.19	551.425	-0.0227048	-0.0117217
2.83_766.5382	2.83	766.538	-0.022841	-0.0237684
2.82_624.5520	2.82	624.552	-0.0230089	-0.0112006
1.59_447.1340	1.59	447.134	-0.023247	0.0746479
3.00_309.2792	3	309.279	-0.0232695	-0.0434067
0.97_362.2668	0.97	362.267	-0.0234208	0.0360528
1.54_532.3595	1.54	532.36	-0.0234865	-0.0123335
1.76_462.3572	1.76	462.357	-0.0236079	-0.0187739
2.36_353.3433	2.36	353.343	-0.0238887	-0.013982
0.96_733.4005	0.96	733.4	-0.0239006	0.000646372
2.15_624.4962	2.15	624.496	-0.0239828	-0.0443883
3.02_781.5818	3.02	781.582	-0.0240602	-0.0225619
2.65_473.3106	2.65	473.311	-0.0242792	-0.014956
3.67_1044.7448	3.67	1044.74	-0.0248785	-0.014328
2.46_309.2070	2.46	309.207	-0.0249937	-0.0291995
1.90_547.3996	1.9	547.4	-0.0250515	-0.0230008
2.03_446.3575	2.03	446.358	-0.0256404	-0.0249537
2.85_552.4313	2.85	552.431	-0.0260346	-0.0237096
3.18_311.2951	3.18	311.295	-0.0262624	-0.0344819
3.52_390.2981	3.52	390.298	-0.0267331	0.0768387
2.41_474.3919	2.41	474.392	-0.0268934	-0.0139223
2.61_648.4965	2.61	648.496	-0.0269373	-0.0206338
2.20_339.3268	2.2	339.327	-0.0270898	-0.0336357
3.01_624.4960	3.01	624.496	-0.027496	-0.0484306
3.50_1016.7159	3.5	1016.72	-0.0277203	-0.0134813
2.41_552.4988	2.41	552.499	-0.0278821	-0.0295489
0.95_649.3431	0.95	649.343	-0.0283106	0.00361294
0.69_638.4034	0.69	638.403	-0.0289013	-0.0148375
2.81_395.3883	2.81	395.388	-0.0291819	0.00656903
2.64_876.6285	2.64	876.629	-0.0297721	-0.016927
3.02_814.5793	3.02	814.579	-0.0298081	-0.0445692
1.35_313.2381	1.35	313.238	-0.0299942	0.071063
3.14_728.6152	3.14	728.615	-0.0305837	-0.0229805
3.56_365.3416	3.56	365.342	-0.0307273	-0.035016
1.91_461.3623	1.91	461.362	-0.0308207	-0.0149532
0.82_509.2238	0.82	509.224	-0.0309356	-0.00315672
3.30_1038.6981	3.3	1038.7	-0.031307	-0.0154642
3.83_479.4830	3.83	479.483	-0.0313458	-0.0267112
1.95_745.4991	1.95	745.499	-0.0316783	-0.0123789
2.60_381.3723	2.6	381.372	-0.0322382	-0.00532055
2.24_353.3417	2.24	353.342	-0.0325717	0.00176741
2.83_307.2636	2.83	307.264	-0.0329127	-0.0457191
3.01_311.2948	3.01	311.295	-0.0334381	-0.0549504
4.25_748.6140	4.25	748.614	-0.0339822	-0.0212697
4.06_311.2959	4.06	311.296	-0.0344723	-0.02284
2.84_728.5211	2.84	728.521	-0.0351804	-0.0344528
2.31_568.4943	2.31	568.494	-0.0361819	-0.0208267
3.16_666.6023	3.16	666.602	-0.0365524	-0.0164633
2.69_502.4239	2.69	502.424	-0.0370803	-0.0344856
1.66_309.2802	1.66	309.28	-0.0378402	-0.0344244
2.65_491.3219	2.65	491.322	-0.0379765	-0.0329541
2.81_515.3215	2.81	515.322	-0.0399602	-0.0444721
2.77_891.6028	2.77	891.603	-0.0405333	-0.0308716
3.75_684.5892	3.75	684.589	-0.0412177	0.0524063
3.52_692.6546	3.52	692.655	-0.0430702	-0.0396234
2.60_754.4771	2.6	754.477	-0.0431097	-0.0447453
3.35_694.6342	3.35	694.634	-0.0432075	-0.0277508
2.10_307.1913	2.1	307.191	-0.0441774	-0.0686997
2.44_367.3575	2.44	367.358	-0.0442581	-0.0549661
0.77_668.2876	0.77	668.288	-0.0442968	0.0544615
2.60_309.2069	2.6	309.207	-0.0445815	-0.0565187
2.88_812.5639	2.88	812.564	-0.0458164	-0.0581158
4.06_712.6201	4.06	712.62	-0.0458951	0.0135269
0.82_607.3325	0.82	607.332	-0.0469563	-0.00856567
1.91_580.3971	1.91	580.397	-0.0469667	-0.0607521
3.05_652.5872	3.05	652.587	-0.0474067	-0.0259648
2.65_750.5271	2.65	750.527	-0.0478031	-0.0446778
3.04_423.4203	3.04	423.42	-0.0487098	-0.0472168
2.29_624.4961	2.29	624.496	-0.0488456	-0.039194
2.96_755.5661	2.96	755.566	-0.0488723	-0.0539011
2.61_726.5046	2.61	726.505	-0.0494666	-0.0353178
3.44_708.6490	3.44	708.649	-0.0499934	-0.0286049
2.96_788.5637	2.96	788.564	-0.0504887	-0.0540313
1.14_577.3726	1.14	577.373	-0.0507225	-0.0473251
0.95_766.3978	0.95	766.398	-0.0517021	-0.00570922
3.32_664.6229	3.32	664.623	-0.0530693	-0.0565264
2.71_395.3883	2.71	395.388	-0.0538039	-0.0161298
2.88_779.5667	2.88	779.567	-0.0540178	-0.0516213
2.08_446.3752	2.08	446.375	-0.0542009	-0.0245826	(M)-	C29H50O3	177.092, 163.076			24205	Kruk (1988)	alpha-TQ
2.33_712.5350	2.33	712.535	-0.0545923	-0.0939412
2.65_797.5399	2.65	797.54	-0.055119	-0.0471458
1.70_418.3288	1.7	418.329	-0.0583636	-0.0381096
0.77_651.2847	0.77	651.285	-0.0618719	0.0804156
0.82_691.3899	0.82	691.39	-0.0620114	-0.0100468
2.61_766.5369	2.61	766.537	-0.0633216	-0.0475648
3.56_367.3573	3.56	367.357	-0.0643792	-0.0418483
0.77_621.2741	0.77	621.274	-0.0669922	0.0779367
2.79_753.5500	2.79	753.55	-0.0694797	-0.0636809
2.79_786.5479	2.79	786.548	-0.0696296	-0.0663385
1.82_311.2952	1.82	311.295	-0.0704487	-0.025246
3.75_870.6563	3.75	870.656	-0.075917	-0.0688751
2.89_648.4959	2.89	648.496	-0.0788691	-0.0808817
3.25_680.6175	3.25	680.617	-0.0919343	-0.0533157
2.74_742.5374	2.74	742.537	-0.0921395	-0.0612198
1.35_390.2981	1.35	390.298	-0.0950443	0.211846
2.52_473.3629	2.52	473.363	-0.0955417	-0.0874421
2.74_728.5206	2.74	728.521	-0.100402	-0.061375
3.32_628.5269	3.32	628.527	-0.108483	0.260605	(M+O2)-	C37H72O7	283.264, 255.233	no	LMGL02010003			DAG-18:0/16:0
2.65_513.3062	2.65	513.306	-0.118032	-0.10045
2.74_714.5057	2.74	714.506	-0.120206	-0.155632	(M-H)-	C39H74NO8P	279.233, 255.233	no	LMGP02010042			PE-18:2/16:0
1.70_311.2950	1.7	311.295	-0.156391	-0.139956
2.61_738.5058	2.61	738.506	-0.161961	-0.152336	(M-H)-	C41H74NO8P	279.233	no	LMGP02010111/LMGP02010112			PE-18:2/18:2
3.52_656.5581	3.52	656.558	-0.18682	0.524719	(M+O2)-	C39H76O7	283.264	no	LMGL02010002			DAG-18:0/18:0
2.65_751.5341	2.65	751.534	-0.28297	-0.228347	(M-H)-	C43H76O10	277.217, 255.233	no		6475758		MGDG-18:3/16:0
